# Supplementary material for: Carrion Increases Landscape‐Scale Scavenger Activity and Interactions
Source: Ecol Evol. 2025 Aug 23;15(8):e72059. doi: 10.1002/ece3.72059 (PMC12374251; doi:10.1002/ece3.72059)
Supplement: Supplementary file 1 — Table S1: Output from GLM assessing red fox and dingo detections on roads before and after carcass deployment across seasons. Bold values indicate a statistical effect at α < 0.05. Table S2: Output from the GAMs predicting the proportion of activity for dingoes (49.2% deviance explained) and red foxes (35.2% deviance explained) across the 24‐h period, before and after carcass deployments and across seasonal periods. Table S3: Output from the GAMs predicting the proportion of activity for dingoes (34.2% deviance explained) and red foxes (36.9% deviance explained) across the 24‐h period, at road and carcass sites and across seasonal periods. Table S4: Output from the GAMs predicting the proportion of activity for dingoes and red foxes on roads across all seasons (39.5% deviance explained), the Winter (63.4% deviance explained) and Summer seasonal periods (29% deviance explained) across the 24‐h period, before and after deployment of carcasses. Table S5: Output from the GAMs predicting the proportion of activity for dingoes and red foxes at carrion across all seasons (38.2% deviance explained) and within the Winter and Summer seasonal periods (39.8% deviance explained) across the 24‐h period. Figure S1: Histogram of time difference values between detections of dingoes on roads. The minimum time difference value that accounted for most of the data was chosen to increase resolution of activity levels. Figure S2: Histogram of time difference values between detections of red foxes on roads. The minimum time difference value that accounted for most of the data was chosen to increase resolution of activity levels. Figure S3: Histogram of time difference values between detections of dingoes on carcasses. The minimum time difference value that accounted for most of the data was chosen to increase resolution of activity levels. Figure S4: Histogram of time difference values between detections of red foxes on carcasses. The minimum time difference value that accounted for most o [file ECE3-15-e72059-s001.zip › ece372059-sup-0002-DataS1.qmd]

---
title: "Final.Code.Manuscript"
author: "Rhys Cairncross"
format: html
editor: visual
---

```{r}
library(dplyr)
library(ggplot2)
library(tidyverse)
library(ggpubr)
library(tidyverse)
library(ggplot2)
library(MASS)
library(AER)
library(DHARMa)
library(writexl)
library(readxl)
library(mgcv)
library(boot)
library(coxphf)
library(glmnet)
library(oce)
library(overlap)
library(sp)
library(solartime)
library(activity)
library(glmmTMB)
library(gratia)
library(performance)
```

Prediction 1 - Road use after deployment

```{r}

road.clean <- read_xlsx("C:/Final.Manuscript.Data.xlsx", sheet = "Road.clean")

road.clean.fox <- road.clean %>%
  filter(Species == "Red fox")

road.clean.dingo <- road.clean %>%
  filter(Species == "Dingo")

road.clean$Period.deployment <- factor(
  road.clean$Period.deployment, 
  levels = c("Cool-Before", "Cool-After", "Warm-Before", "Warm-After")
)

  # Fox model
road.model.fox <- glmmTMB(data = road.clean.fox, Count ~ Period:Deployment + Deployment, family = poisson())

Anova(road.model.fox)

summary(road.model.fox)
check_model(road.model.fox)
check_zeroinflation(road.model.fox)

output1 <- (summary(road.model.fox))
write_xlsx(output1, path = "output1.xlsx")


  # Dingo model
road.model.dingo <- glmmTMB(data = road.clean.dingo, Count ~ Period:Deployment + Deployment, family = poisson())

Anova(road.model.dingo)

summary(road.model.dingo)
check_model(road.model.dingo)
check_zeroinflation(road.model.dingo)


# Plots
lbaker.plot <- list()

lbaker.plot$Fig1 <- ggplot(data = road.clean, aes(x = Period.deployment, y = Count)) + geom_boxplot(fill = "steelblue", alpha = 0.3, outlier.shape = NA) + geom_jitter(colour = "firebrick", alpha = 0.2, width = 0.05) + theme_pubr() + labs(y = "Number of detections") + theme(axis.text.x = element_text(size = 9, face = "bold")) + labs(x = "Period-Deployment") + lims(y = c(0,8)) + facet_wrap(~Species)
lbaker.plot$Fig1


```

Prediction 2 - Dingoes and red foxes avoid each other on roads before and after deployment

```{r}
  # All seasons
foxdingo.temporal <- gam(data = road.temporal, Proportion ~ te(Time.decimal, by = interaction(Deployment, Species), bs = "cc", k = 20), family = quasibinomial())

summary(foxdingo.temporal)
gam.check(foxdingo.temporal)

road.temporal$Predicted <- predict(foxdingo.temporal, type = "response")

# Plot
road.temporal$Deployment <- factor(road.temporal$Deployment, levels = c("Before", "After"))

lbaker.plot$Fig2 <- ggplot(road.temporal, aes(x = Time.decimal, y = Predicted, colour = Species)) + 
  geom_ribbon(aes(ymin = 0, ymax = Predicted, fill = Species), alpha = 0.1) +
  scale_x_continuous(breaks = c(0, 6, 12, 18, 24), labels = c("12am", "6am", "12pm", "6pm", "12am")) +
  ylab("Proportion of activity") +
  labs(x = "Time of day") +
  theme_pubr() +
  scale_colour_manual(values = c("gold", "firebrick")) + 
  scale_fill_manual(values = c("gold", "firebrick")) +
  theme(axis.text.x = element_text(face = "bold", size = 8), 
        axis.text.y = element_text(size = 8),
        legend.position = "right", 
        legend.text = element_text(size = 8), 
        legend.title = element_text(size = 10)) + 
  facet_wrap(~Deployment)


lbaker.plot$Fig2


  # Cool season
road.temporal.cool <- road.temporal %>%
  filter(Period == "Cool")

foxdingo.temporal.cool <- gam(data = road.temporal.cool, Proportion ~ te(Time.decimal, by = interaction(Deployment, Species), bs = "cc", k = 20), family = quasibinomial())

summary(foxdingo.temporal.cool)
gam.check(foxdingo.temporal.cool)

road.temporal.cool$Predicted <- predict(foxdingo.temporal.cool, type = "response")


# Plot

road.temporal.cool$Deployment <- factor(road.temporal.cool$Deployment, levels = c("Before", "After"))


lbaker.plot$Fig3 <- ggplot(road.temporal.cool, aes(x = Time.decimal, y = Predicted, colour = Species)) + geom_ribbon(aes(ymin = 0, ymax = Predicted, fill = Species), alpha = 0.1) +
  scale_x_continuous(breaks = c(0, 6, 12, 18, 24), labels = c("12am", "6am", "12pm", "6pm", "12am")) +
  ylab(" ") +
  labs(x = " ") +
  theme_pubr() +
  scale_colour_manual(values = c("gold", "firebrick")) + scale_fill_manual(values = c("gold", "firebrick")) +
  theme(axis.text.x = element_text(face = "bold", size = 8), axis.text.y = element_text(size = 8),
        legend.position = "NA", legend.text = element_text(size = 8), legend.title = element_text(size = 10)) + facet_wrap(~Deployment)


lbaker.plot$Fig3


  # Warm season
road.temporal.warm <- road.temporal %>%
  filter(Period == "Warm")

foxdingo.temporal.warm <- gam(data = road.temporal.warm, Proportion ~ te(Time.decimal, by = interaction(Deployment, Species), bs = "cc"), family = quasibinomial())

summary(foxdingo.temporal.warm)
gam.check(foxdingo.temporal.warm)

road.temporal.warm$Predicted <- predict(foxdingo.temporal.warm, type = "response")


# Plot

road.temporal.warm$Deployment <- factor(road.temporal.warm$Deployment, levels = c("Before", "After"))

lbaker.plot$Fig4 <- ggplot(road.temporal.warm, aes(x = Time.decimal, y = Predicted, colour = Species)) + geom_ribbon(aes(ymin = 0, ymax = Predicted, fill = Species), alpha = 0.1) +
  scale_x_continuous(breaks = c(0, 6, 12, 18, 24), labels = c("12am", "6am", "12pm", "6pm", "12am")) +
  ylab(" ") +
  labs(x = " ") +
  theme_pubr() +
  scale_colour_manual(values = c("gold", "firebrick")) + scale_fill_manual(values = c("gold", "firebrick")) +
  theme(axis.text.x = element_text(face = "bold", size = 8), axis.text.y = element_text(size = 8),
        legend.position = "right", legend.text = element_text(size = 8), legend.title = element_text(size = 10)) + facet_wrap(~Deployment)


lbaker.plot$Fig4


```

Prediction 3 - Carcass temporal partitioning

```{r}
carcass.temporal <- roadcarcass.temporal %>%
  filter(Location == "Carcass")

carcass.temporal.mod <- gam(data = carcass.temporal, Proportion ~ te(Time.decimal, by = interaction(Species, Period), bs = "cc"), family = quasibinomial())

summary(carcass.temporal.mod)
gam.check(carcass.temporal.mod)

carcass.temporal$Predicted <- predict(carcass.temporal.mod, type = "response")


# Plot
lbaker.plot$Fig5 <- ggplot(carcass.temporal, aes(x = Time.decimal, y = Predicted, colour = Species)) + geom_ribbon(aes(ymin = 0, ymax = Predicted, fill = Species), alpha = 0.1) +
  scale_x_continuous(breaks = c(0, 6, 12, 18, 24), labels = c("12am", "6am", "12pm", "6pm", "12am")) +
  ylab("") +
  labs(x = "") +
  theme_pubr() +
  scale_colour_manual(values = c("gold", "firebrick")) + scale_fill_manual(values = c("gold", "firebrick")) +
  theme(axis.text.x = element_text(face = "bold", size = 8), axis.text.y = element_text(size = 8),
        legend.position = "NA", legend.text = element_text(size = 8), legend.title = element_text(size = 10)) + facet_wrap(~Period)


lbaker.plot$Fig5


# Across all seasons
carcass.temporal$Species <- as.factor(carcass.temporal$Species)

carcass.temporal.mod2 <- gam(data = carcass.temporal, Proportion ~ te(Time.decimal, by = Species, bs = "cc"), family = quasibinomial())

summary(carcass.temporal.mod2)
gam.check(carcass.temporal.mod2)

carcass.temporal$Predicted <- predict(carcass.temporal.mod2, type = "response")


# Plot
lbaker.plot$Fig6 <- ggplot(carcass.temporal, aes(x = Time.decimal, y = Predicted, colour = Species)) + geom_ribbon(aes(ymin = 0, ymax = Predicted, fill = Species), alpha = 0.1) +
  scale_x_continuous(breaks = c(0, 6, 12, 18, 24), labels = c("12am", "6am", "12pm", "6pm", "12am")) +
  ylab("") +
  labs(x = "") +
  theme_pubr() +
  scale_colour_manual(values = c("gold", "firebrick")) + scale_fill_manual(values = c("gold", "firebrick")) +
  theme(axis.text.x = element_text(face = "bold", size = 8), axis.text.y = element_text(size = 8),
        legend.position = "right", legend.text = element_text(size = 8), legend.title = element_text(size = 10))


lbaker.plot$Fig6


```

Overlap analysis

```{r}
All.event.temporal <- read_xlsx("C:/Final.Manuscript.Data.xlsx", sheet = "All.events.time")

  ## Convert to radians ##
All.event.temporal$Radians.time <- as.numeric(as.POSIXct(All.event.temporal$Event.time, format="%H:%M:%S")) - as.numeric(as.POSIXct("00:00:00", format="%H:%M:%S"))

# Convert seconds to hours
All.event.temporal$Radians.time <- All.event.temporal$Radians.time / 3600

# Convert hours to radians (24 hours corresponds to 2 * pi)
All.event.temporal$Radians.time <- (All.event.temporal$Radians.time / 24) * 2 * pi


  ## Dingo on road ##
# Deployment period - cool season
Dingo.road.diel.cool.before <- All.event.temporal %>%
  filter(Location == "Road", Season == "Cool", Species == "Dingo", Deployment == "Before")

Dingo.road.diel.cool.after <- All.event.temporal %>%
  filter(Location == "Road", Season == "Cool", Species == "Dingo", Deployment == "After")

est1 <- overlapEst(Dingo.road.diel.cool.before$Radians.time, Dingo.road.diel.cool.after$Radians.time, type = "Dhat4")
est1

boots1 <- bootstrap(Dingo.road.diel.cool.before$Radians.time, Dingo.road.diel.cool.after$Radians.time, 999, type="Dhat4", cores = 1)
boots1

bootCI(est1, boots1, conf = 0.95)


# Deployment period - warm season
Dingo.road.diel.warm.before <- All.event.temporal %>%
  filter(Location == "Road", Season == "Warm", Species == "Dingo", Deployment == "Before")

Dingo.road.diel.warm.after <- All.event.temporal %>%
  filter(Location == "Road", Season == "Warm", Species == "Dingo", Deployment == "After")

est2 <- overlapEst(Dingo.road.diel.warm.before$Radians.time, Dingo.road.diel.warm.after$Radians.time, type = "Dhat4")
est2

boots2 <- bootstrap(Dingo.road.diel.warm.before$Radians.time, Dingo.road.diel.warm.after$Radians.time, 999, type="Dhat4", cores = 1)
boots2

bootCI(est2, boots2, conf = 0.95)


  ## FOX ON ROAD ##
# Deployment period - cool season
Fox.road.diel.cool.before <- All.event.temporal %>%
  filter(Location == "Road", Season == "Cool", Species == "Red Fox", Deployment == "Before")

Fox.road.diel.cool.after <- All.event.temporal %>%
  filter(Location == "Road", Season == "Cool", Species == "Red Fox", Deployment == "After")

est3 <- overlapEst(Fox.road.diel.cool.before$Radians.time, Fox.road.diel.cool.after$Radians.time, type = "Dhat4")
est3

boots3 <- bootstrap(Fox.road.diel.cool.before$Radians.time, Fox.road.diel.cool.after$Radians.time, 999, type="Dhat4", cores = 1)
boots3

bootCI(est3, boots3, conf = 0.95)


# Deployment period - warm season
Fox.road.diel.warm.before <- All.event.temporal %>%
  filter(Location == "Road", Season == "Warm", Species == "Red Fox", Deployment == "Before")

Fox.road.diel.warm.after <- All.event.temporal %>%
  filter(Location == "Road", Season == "Warm", Species == "Red Fox", Deployment == "After")

est4 <- overlapEst(Fox.road.diel.warm.before$Radians.time, Fox.road.diel.warm.after$Radians.time, type = "Dhat4")
est4

boots4 <- bootstrap(Fox.road.diel.warm.before$Radians.time, Fox.road.diel.warm.after$Radians.time, 999, type="Dhat4", cores = 1)
boots4

bootCI(est4, boots4, conf = 0.95)


  # Dingo - Fox partitioning on roads before and after deployment across both seasons

# Deployment period - all seasons
Fox.road.diel.before.all <- All.event.temporal %>%
  filter(Location == "Road", Species == "Red Fox", Deployment == "Before")

Fox.road.diel.after.all <- All.event.temporal %>%
  filter(Location == "Road", Species == "Red Fox", Deployment == "After")

Dingo.road.diel.before.all <- All.event.temporal %>%
  filter(Location == "Road", Species == "Dingo", Deployment == "Before")

Dingo.road.diel.after.all <- All.event.temporal %>%
  filter(Location == "Road", Species == "Dingo", Deployment == "After")

# Before
est5 <- overlapEst(Fox.road.diel.before.all$Radians.time, Dingo.road.diel.before.all$Radians.time, type = "Dhat4")
est5

boots5 <- bootstrap(Fox.road.diel.before.all$Radians.time, Dingo.road.diel.before.all$Radians.time, 999, type="Dhat4", cores = 1)
boots5

bootCI(est5, boots5, conf = 0.95)

# After
est6 <- overlapEst(Fox.road.diel.after.all$Radians.time, Dingo.road.diel.after.all$Radians.time, type = "Dhat4")
est6

boots6 <- bootstrap(Fox.road.diel.after.all$Radians.time, Dingo.road.diel.after.all$Radians.time, 999, type="Dhat4", cores = 1)
boots6

bootCI(est6, boots6, conf = 0.95)


# Cool before
est7 <- overlapEst(Fox.road.diel.cool.before$Radians.time, Dingo.road.diel.cool.before$Radians.time, type = "Dhat4")
est7

boots7 <- bootstrap(Fox.road.diel.cool.before$Radians.time, Dingo.road.diel.cool.before$Radians.time, 999, type="Dhat4", cores = 1)
boots7

bootCI(est7, boots7, conf = 0.95)


# Cool after
est8 <- overlapEst(Fox.road.diel.cool.after$Radians.time, Dingo.road.diel.cool.after$Radians.time, type = "Dhat4")
est8

boots8 <- bootstrap(Fox.road.diel.cool.after$Radians.time, Dingo.road.diel.cool.after$Radians.time, 999, type="Dhat4", cores = 1)
boots8

bootCI(est8, boots8, conf = 0.95)


# Warm before
est9 <- overlapEst(Fox.road.diel.warm.before$Radians.time, Dingo.road.diel.warm.before$Radians.time, type = "Dhat4")
est9

boots9 <- bootstrap(Fox.road.diel.warm.before$Radians.time, Dingo.road.diel.warm.before$Radians.time, 999, type="Dhat4", cores = 1)
boots9

bootCI(est9, boots9, conf = 0.95)

# Warm after
est10 <- overlapEst(Fox.road.diel.warm.after$Radians.time, Dingo.road.diel.warm.after$Radians.time, type = "Dhat4")
est10

boots10 <- bootstrap(Fox.road.diel.warm.after$Radians.time, Dingo.road.diel.warm.after$Radians.time, 999, type="Dhat4", cores = 1)
boots10

bootCI(est10, boots10, conf = 0.95)


  # Road (after) - carcass use across species and seasons

# Red fox temporal usage
Fox.carcass.diel.cool <- All.event.temporal %>%
  filter(Species == "Red Fox", Deployment == "Carcass", Season == "Cool")

Fox.carcass.diel.warm <- All.event.temporal %>%
  filter(Species == "Red Fox", Deployment == "Carcass", Season == "Warm")

# Cool season
est11 <- overlapEst(Fox.carcass.diel.cool$Radians.time, Fox.road.diel.cool.after$Radians.time, type = "Dhat4")
est11

boots11 <- bootstrap(Fox.carcass.diel.cool$Radians.time, Fox.road.diel.cool.after$Radians.time, 999, type="Dhat4", cores = 1)
boots11

bootCI(est11, boots11, conf = 0.95)


# Warm season
est12 <- overlapEst(Fox.carcass.diel.warm$Radians.time, Fox.road.diel.warm.after$Radians.time, type = "Dhat4")
est12

boots12 <- bootstrap(Fox.carcass.diel.warm$Radians.time, Fox.road.diel.warm.after$Radians.time, 999, type="Dhat4", cores = 1)
boots12

bootCI(est12, boots12, conf = 0.95)


# Dingo temporal usage
Dingo.carcass.diel.cool <- All.event.temporal %>%
  filter(Species == "Dingo", Deployment == "Carcass", Season == "Cool")

Dingo.carcass.diel.warm <- All.event.temporal %>%
  filter(Species == "Dingo", Deployment == "Carcass", Season == "Warm")

# Cool season
est13 <- overlapEst(Dingo.carcass.diel.cool$Radians.time, Dingo.road.diel.cool.after$Radians.time, type = "Dhat4")
est13

boots13 <- bootstrap(Dingo.carcass.diel.cool$Radians.time, Dingo.road.diel.cool.after$Radians.time, 999, type="Dhat4", cores = 1)
boots13

bootCI(est13, boots13, conf = 0.95)


# Warm season
est14 <- overlapEst(Dingo.carcass.diel.warm$Radians.time, Dingo.road.diel.warm.after$Radians.time, type = "Dhat4")
est14

boots14 <- bootstrap(Dingo.carcass.diel.warm$Radians.time, Dingo.road.diel.warm.after$Radians.time, 999, type="Dhat4", cores = 1)
boots14

bootCI(est14, boots14, conf = 0.95)


  # Carcass partitoning of dingoes and red foxes
# All seasons
Fox.carcass.diel.all <- All.event.temporal %>%
  filter(Location == "Carcass", Species == "Red Fox")

Dingo.carcass.diel.all <- All.event.temporal %>%
  filter(Location == "Carcass", Species == "Dingo")

est15 <- overlapEst(Fox.carcass.diel.all$Radians.time, Dingo.carcass.diel.all$Radians.time, type = "Dhat4")
est15

boots15 <- bootstrap(Fox.carcass.diel.all$Radians.time, Dingo.carcass.diel.all$Radians.time, 999, type="Dhat4", cores = 1)
boots15

bootCI(est15, boots15, conf = 0.95)

# Warm season
est16 <- overlapEst(Fox.carcass.diel.warm$Radians.time, Dingo.carcass.diel.warm$Radians.time, type = "Dhat4")
est16

boots16 <- bootstrap(Fox.carcass.diel.warm$Radians.time, Dingo.carcass.diel.warm$Radians.time, 999, type="Dhat4", cores = 1)
boots16

bootCI(est16, boots16, conf = 0.95)

# Cool season
est17 <- overlapEst(Fox.carcass.diel.cool$Radians.time, Dingo.carcass.diel.cool$Radians.time, type = "Dhat4")
est17

boots17 <- bootstrap(Fox.carcass.diel.cool$Radians.time, Dingo.carcass.diel.cool$Radians.time, 999, type="Dhat4", cores = 1)
boots17

bootCI(est17, boots17, conf = 0.95)


```
