# Supplementary material for: Carrion Increases Landscape‐Scale Scavenger Activity and Interactions
Source: Ecol Evol. 2025 Aug 23;15(8):e72059. doi: 10.1002/ece3.72059 (PMC12374251; doi:10.1002/ece3.72059)
Supplement: Supplementary file 1 — Table S1: Output from GLM assessing red fox and dingo detections on roads before and after carcass deployment across seasons. Bold values indicate a statistical effect at α < 0.05. Table S2: Output from the GAMs predicting the proportion of activity for dingoes (49.2% deviance explained) and red foxes (35.2% deviance explained) across the 24‐h period, before and after carcass deployments and across seasonal periods. Table S3: Output from the GAMs predicting the proportion of activity for dingoes (34.2% deviance explained) and red foxes (36.9% deviance explained) across the 24‐h period, at road and carcass sites and across seasonal periods. Table S4: Output from the GAMs predicting the proportion of activity for dingoes and red foxes on roads across all seasons (39.5% deviance explained), the Winter (63.4% deviance explained) and Summer seasonal periods (29% deviance explained) across the 24‐h period, before and after deployment of carcasses. Table S5: Output from the GAMs predicting the proportion of activity for dingoes and red foxes at carrion across all seasons (38.2% deviance explained) and within the Winter and Summer seasonal periods (39.8% deviance explained) across the 24‐h period. Figure S1: Histogram of time difference values between detections of dingoes on roads. The minimum time difference value that accounted for most of the data was chosen to increase resolution of activity levels. Figure S2: Histogram of time difference values between detections of red foxes on roads. The minimum time difference value that accounted for most of the data was chosen to increase resolution of activity levels. Figure S3: Histogram of time difference values between detections of dingoes on carcasses. The minimum time difference value that accounted for most of the data was chosen to increase resolution of activity levels. Figure S4: Histogram of time difference values between detections of red foxes on carcasses. The minimum time difference value that accounted for most o [file ECE3-15-e72059-s001.zip › ece372059-sup-0003-DataS2.xlsx]

## Sheet: Metadata
Data accompanying the manuscript: "Carrion increases landscape-scale scavenger activity and interactions"
Guide to sheets:
Road.clean - all events on roads for red foxes and dingoes
Road.temporal - proportions of time spent within each 30 minute time-block for red foxes and dingoes on roads
Road.carcass - proportions of time spent within each 30 minute time-block for red foxes and dingoes on roads and carcasses
All.events.temporal - times of all events for red foxes and dingoes between roads and carcasses

## Sheet: Road.clean
Species	Period.deployment	Time.period.round	Count	Period	Deployment
Dingo	Cool-After	1	2	Cool	After
Dingo	Cool-After	4	1	Cool	After
Dingo	Cool-After	5	3	Cool	After
Dingo	Cool-After	6	7	Cool	After
Dingo	Cool-After	7	1	Cool	After
Dingo	Cool-After	8	1	Cool	After
Dingo	Cool-After	9	1	Cool	After
Dingo	Cool-After	10	3	Cool	After
Dingo	Cool-After	11	3	Cool	After
Dingo	Cool-After	12	1	Cool	After
Dingo	Cool-After	13	4	Cool	After
Dingo	Cool-After	14	4	Cool	After
Dingo	Cool-After	15	4	Cool	After
Dingo	Cool-After	16	3	Cool	After
Dingo	Cool-After	17	2	Cool	After
Dingo	Cool-After	18	1	Cool	After
Dingo	Cool-After	19	2	Cool	After
Dingo	Cool-After	20	1	Cool	After
Dingo	Cool-After	21	1	Cool	After
Dingo	Cool-After	23	1	Cool	After
Dingo	Cool-After	26	3	Cool	After
Dingo	Cool-After	27	1	Cool	After
Dingo	Cool-After	28	1	Cool	After
Dingo	Cool-After	29	1	Cool	After
Dingo	Cool-Before	-28	3	Cool	Before
Dingo	Cool-Before	-26	1	Cool	Before
Dingo	Cool-Before	-24	4	Cool	Before
Dingo	Cool-Before	-22	1	Cool	Before
Dingo	Cool-Before	-21	1	Cool	Before
Dingo	Cool-Before	-20	1	Cool	Before
Dingo	Cool-Before	-19	1	Cool	Before
Dingo	Cool-Before	-18	2	Cool	Before
Dingo	Cool-Before	-17	4	Cool	Before
Dingo	Cool-Before	-16	1	Cool	Before
Dingo	Cool-Before	-14	2	Cool	Before
Dingo	Cool-Before	-12	3	Cool	Before
Dingo	Cool-Before	-10	1	Cool	Before
Dingo	Cool-Before	-8	3	Cool	Before
Dingo	Cool-Before	-5	1	Cool	Before
Dingo	Cool-Before	-4	1	Cool	Before
Dingo	Cool-Before	-3	1	Cool	Before
Dingo	Cool-Before	-2	2	Cool	Before
Dingo	Warm-After	2	3	Warm	After
Dingo	Warm-After	3	1	Warm	After
Dingo	Warm-After	4	3	Warm	After
Dingo	Warm-After	5	1	Warm	After
Dingo	Warm-After	6	3	Warm	After
Dingo	Warm-After	7	3	Warm	After
Dingo	Warm-After	8	5	Warm	After
Dingo	Warm-After	9	3	Warm	After
Dingo	Warm-After	11	2	Warm	After
Dingo	Warm-After	12	4	Warm	After
Dingo	Warm-After	13	4	Warm	After
Dingo	Warm-After	14	4	Warm	After
Dingo	Warm-After	15	1	Warm	After
Dingo	Warm-After	16	3	Warm	After
Dingo	Warm-After	17	3	Warm	After
Dingo	Warm-After	18	3	Warm	After
Dingo	Warm-After	20	3	Warm	After
Dingo	Warm-After	21	1	Warm	After
Dingo	Warm-After	22	1	Warm	After
Dingo	Warm-After	23	1	Warm	After
Dingo	Warm-After	24	2	Warm	After
Dingo	Warm-After	25	1	Warm	After
Dingo	Warm-After	27	2	Warm	After
Dingo	Warm-After	28	2	Warm	After
Dingo	Warm-After	29	2	Warm	After
Dingo	Warm-Before	-28	1	Warm	Before
Dingo	Warm-Before	-27	4	Warm	Before
Dingo	Warm-Before	-26	1	Warm	Before
Dingo	Warm-Before	-25	3	Warm	Before
Dingo	Warm-Before	-24	9	Warm	Before
Dingo	Warm-Before	-23	2	Warm	Before
Dingo	Warm-Before	-22	3	Warm	Before
Dingo	Warm-Before	-21	3	Warm	Before
Dingo	Warm-Before	-20	1	Warm	Before
Dingo	Warm-Before	-19	5	Warm	Before
Dingo	Warm-Before	-15	1	Warm	Before
Dingo	Warm-Before	-14	1	Warm	Before
Dingo	Warm-Before	-8	1	Warm	Before
Dingo	Warm-Before	-6	2	Warm	Before
Dingo	Warm-Before	-3	1	Warm	Before
Dingo	Warm-Before	-2	4	Warm	Before
Dingo	Warm-Before	-1	4	Warm	Before
Red fox	Cool-After	2	1	Cool	After
Red fox	Cool-After	3	2	Cool	After
Red fox	Cool-After	5	1	Cool	After
Red fox	Cool-After	6	2	Cool	After
Red fox	Cool-After	10	1	Cool	After
Red fox	Cool-After	11	2	Cool	After
Red fox	Cool-After	12	1	Cool	After
Red fox	Cool-After	13	1	Cool	After
Red fox	Cool-After	16	1	Cool	After
Red fox	Cool-After	17	2	Cool	After
Red fox	Cool-After	18	5	Cool	After
Red fox	Cool-After	19	2	Cool	After
Red fox	Cool-After	20	1	Cool	After
Red fox	Cool-After	21	1	Cool	After
Red fox	Cool-After	22	1	Cool	After
Red fox	Cool-After	23	1	Cool	After
Red fox	Cool-After	24	3	Cool	After
Red fox	Cool-After	25	2	Cool	After
Red fox	Cool-After	26	2	Cool	After
Red fox	Cool-After	27	1	Cool	After
Red fox	Cool-Before	-29	1	Cool	Before
Red fox	Cool-Before	-19	1	Cool	Before
Red fox	Cool-Before	-18	1	Cool	Before
Red fox	Cool-Before	-17	1	Cool	Before
Red fox	Cool-Before	-16	1	Cool	Before
Red fox	Cool-Before	-14	1	Cool	Before
Red fox	Cool-Before	-12	1	Cool	Before
Red fox	Cool-Before	-11	1	Cool	Before
Red fox	Cool-Before	-9	2	Cool	Before
Red fox	Cool-Before	-8	1	Cool	Before
Red fox	Warm-After	18	1	Warm	After
Red fox	Warm-After	20	1	Warm	After
Red fox	Warm-After	21	1	Warm	After
Red fox	Warm-Before	-28	1	Warm	Before
Red fox	Warm-Before	-20	4	Warm	Before
Red fox	Warm-Before	-10	1	Warm	Before
Dingo	Cool-After	2	0	Cool	After
Dingo	Cool-After	3	0	Cool	After
Dingo	Cool-After	22	0	Cool	After
Dingo	Cool-After	24	0	Cool	After
Dingo	Cool-After	25	0	Cool	After
Dingo	Cool-Before	-29	0	Cool	Before
Dingo	Cool-Before	-27	0	Cool	Before
Dingo	Cool-Before	-25	0	Cool	Before
Dingo	Cool-Before	-23	0	Cool	Before
Dingo	Cool-Before	-15	0	Cool	Before
Dingo	Cool-Before	-13	0	Cool	Before
Dingo	Cool-Before	-11	0	Cool	Before
Dingo	Cool-Before	-9	0	Cool	Before
Dingo	Cool-Before	-7	0	Cool	Before
Dingo	Cool-Before	-6	0	Cool	Before
Dingo	Cool-Before	-1	0	Cool	Before
Dingo	Warm-After	1	0	Warm	After
Dingo	Warm-After	10	0	Warm	After
Dingo	Warm-After	19	0	Warm	After
Dingo	Warm-After	26	0	Warm	After
Dingo	Warm-Before	-29	0	Warm	Before
Dingo	Warm-Before	-18	0	Warm	Before
Dingo	Warm-Before	-17	0	Warm	Before
Dingo	Warm-Before	-16	0	Warm	Before
Dingo	Warm-Before	-13	0	Warm	Before
Dingo	Warm-Before	-12	0	Warm	Before
Dingo	Warm-Before	-11	0	Warm	Before
Dingo	Warm-Before	-10	0	Warm	Before
Dingo	Warm-Before	-9	0	Warm	Before
Dingo	Warm-Before	-7	0	Warm	Before
Dingo	Warm-Before	-5	0	Warm	Before
Dingo	Warm-Before	-4	0	Warm	Before
Red fox	Cool-After	1	0	Cool	After
Red fox	Cool-After	4	0	Cool	After
Red fox	Cool-After	7	0	Cool	After
Red fox	Cool-After	8	0	Cool	After
Red fox	Cool-After	9	0	Cool	After
Red fox	Cool-After	14	0	Cool	After
Red fox	Cool-After	15	0	Cool	After
Red fox	Cool-After	28	0	Cool	After
Red fox	Cool-After	29	0	Cool	After
Red fox	Cool-Before	-28	0	Cool	Before
Red fox	Cool-Before	-27	0	Cool	Before
Red fox	Cool-Before	-26	0	Cool	Before
Red fox	Cool-Before	-25	0	Cool	Before
Red fox	Cool-Before	-24	0	Cool	Before
Red fox	Cool-Before	-23	0	Cool	Before
Red fox	Cool-Before	-22	0	Cool	Before
Red fox	Cool-Before	-21	0	Cool	Before
Red fox	Cool-Before	-20	0	Cool	Before
Red fox	Cool-Before	-15	0	Cool	Before
Red fox	Cool-Before	-13	0	Cool	Before
Red fox	Cool-Before	-10	0	Cool	Before
Red fox	Cool-Before	-7	0	Cool	Before
Red fox	Cool-Before	-6	0	Cool	Before
Red fox	Cool-Before	-5	0	Cool	Before
Red fox	Cool-Before	-4	0	Cool	Before
Red fox	Cool-Before	-3	0	Cool	Before
Red fox	Cool-Before	-2	0	Cool	Before
Red fox	Cool-Before	-1	0	Cool	Before
Red fox	Warm-After	1	0	Warm	After
Red fox	Warm-After	2	0	Warm	After
Red fox	Warm-After	3	0	Warm	After
Red fox	Warm-After	4	0	Warm	After
Red fox	Warm-After	5	0	Warm	After
Red fox	Warm-After	6	0	Warm	After
Red fox	Warm-After	7	0	Warm	After
Red fox	Warm-After	8	0	Warm	After
Red fox	Warm-After	9	0	Warm	After
Red fox	Warm-After	10	0	Warm	After
Red fox	Warm-After	11	0	Warm	After
Red fox	Warm-After	12	0	Warm	After
Red fox	Warm-After	13	0	Warm	After
Red fox	Warm-After	14	0	Warm	After
Red fox	Warm-After	15	0	Warm	After
Red fox	Warm-After	16	0	Warm	After
Red fox	Warm-After	17	0	Warm	After
Red fox	Warm-After	19	0	Warm	After
Red fox	Warm-After	22	0	Warm	After
Red fox	Warm-After	23	0	Warm	After
Red fox	Warm-After	24	0	Warm	After
Red fox	Warm-After	25	0	Warm	After
Red fox	Warm-After	26	0	Warm	After
Red fox	Warm-After	27	0	Warm	After
Red fox	Warm-After	28	0	Warm	After
Red fox	Warm-After	29	0	Warm	After
Red fox	Warm-Before	-29	0	Warm	Before
Red fox	Warm-Before	-27	0	Warm	Before
Red fox	Warm-Before	-26	0	Warm	Before
Red fox	Warm-Before	-25	0	Warm	Before
Red fox	Warm-Before	-24	0	Warm	Before
Red fox	Warm-Before	-23	0	Warm	Before
Red fox	Warm-Before	-22	0	Warm	Before
Red fox	Warm-Before	-21	0	Warm	Before
Red fox	Warm-Before	-19	0	Warm	Before
Red fox	Warm-Before	-18	0	Warm	Before
Red fox	Warm-Before	-17	0	Warm	Before
Red fox	Warm-Before	-16	0	Warm	Before
Red fox	Warm-Before	-15	0	Warm	Before
Red fox	Warm-Before	-14	0	Warm	Before
Red fox	Warm-Before	-13	0	Warm	Before
Red fox	Warm-Before	-12	0	Warm	Before
Red fox	Warm-Before	-11	0	Warm	Before
Red fox	Warm-Before	-9	0	Warm	Before
Red fox	Warm-Before	-8	0	Warm	Before
Red fox	Warm-Before	-7	0	Warm	Before
Red fox	Warm-Before	-6	0	Warm	Before
Red fox	Warm-Before	-5	0	Warm	Before
Red fox	Warm-Before	-4	0	Warm	Before
Red fox	Warm-Before	-3	0	Warm	Before
Red fox	Warm-Before	-2	0	Warm	Before
Red fox	Warm-Before	-1	0	Warm	Before

## Sheet: Road.temporal
Species	Deployment	Period	Time.block	Count	Proportion	Time.decimal
Dingo	After	Cool	00:30:00	1	0.0117647	0.5
Dingo	After	Cool	01:00:00	3	0.0352941	1
Dingo	After	Cool	01:30:00	1	0.0117647	1.5
Dingo	After	Cool	02:00:00	1	0.0117647	2
Dingo	After	Cool	02:30:00	1	0.0117647	2.5
Dingo	After	Cool	03:00:00	2	0.0235294	3
Dingo	After	Cool	03:30:00	1	0.0117647	3.5
Dingo	After	Cool	04:00:00	4	0.0470588	4
Dingo	After	Cool	04:30:00	1	0.0117647	4.5
Dingo	After	Cool	05:30:00	1	0.0117647	5.5
Dingo	After	Cool	06:00:00	1	0.0117647	6
Dingo	After	Cool	07:00:00	1	0.0117647	7
Dingo	After	Cool	07:30:00	1	0.0117647	7.5
Dingo	After	Cool	09:00:00	1	0.0117647	9
Dingo	After	Cool	15:30:00	1	0.0117647	15.5
Dingo	After	Cool	17:00:00	1	0.0117647	17
Dingo	After	Cool	17:30:00	3	0.0352941	17.5
Dingo	After	Cool	18:00:00	3	0.0352941	18
Dingo	After	Cool	18:30:00	3	0.0352941	18.5
Dingo	After	Cool	19:00:00	2	0.0235294	19
Dingo	After	Cool	19:30:00	2	0.0235294	19.5
Dingo	After	Cool	20:00:00	4	0.0470588	20
Dingo	After	Cool	20:30:00	1	0.0117647	20.5
Dingo	After	Cool	21:00:00	4	0.0470588	21
Dingo	After	Cool	21:30:00	1	0.0117647	21.5
Dingo	After	Cool	22:00:00	1	0.0117647	22
Dingo	After	Cool	22:30:00	1	0.0117647	22.5
Dingo	After	Cool	23:30:00	4	0.0470588	23.5
Dingo	Before	Cool	00:00:00	1	0.0117647	0
Dingo	Before	Cool	03:00:00	1	0.0117647	3
Dingo	Before	Cool	04:30:00	1	0.0117647	4.5
Dingo	Before	Cool	05:00:00	1	0.0117647	5
Dingo	Before	Cool	07:00:00	1	0.0117647	7
Dingo	Before	Cool	08:00:00	1	0.0117647	8
Dingo	Before	Cool	08:30:00	2	0.0235294	8.5
Dingo	Before	Cool	09:00:00	2	0.0235294	9
Dingo	Before	Cool	09:30:00	1	0.0117647	9.5
Dingo	Before	Cool	10:30:00	1	0.0117647	10.5
Dingo	Before	Cool	16:30:00	1	0.0117647	16.5
Dingo	Before	Cool	17:30:00	3	0.0352941	17.5
Dingo	Before	Cool	18:00:00	2	0.0235294	18
Dingo	Before	Cool	18:30:00	5	0.0588235	18.5
Dingo	Before	Cool	19:00:00	1	0.0117647	19
Dingo	Before	Cool	19:30:00	2	0.0235294	19.5
Dingo	Before	Cool	20:30:00	1	0.0117647	20.5
Dingo	Before	Cool	21:30:00	2	0.0235294	21.5
Dingo	Before	Cool	22:30:00	3	0.0352941	22.5
Dingo	Before	Cool	23:00:00	1	0.0117647	23
Dingo	Before	Cool	23:30:00	1	0.0117647	23.5
Red Fox	After	Cool	00:00:00	1	0.0227273	0
Red Fox	After	Cool	01:30:00	2	0.0454545	1.5
Red Fox	After	Cool	02:00:00	2	0.0454545	2
Red Fox	After	Cool	02:30:00	2	0.0454545	2.5
Red Fox	After	Cool	03:30:00	1	0.0227273	3.5
Red Fox	After	Cool	04:00:00	1	0.0227273	4
Red Fox	After	Cool	04:30:00	1	0.0227273	4.5
Red Fox	After	Cool	05:30:00	3	0.0681818	5.5
Red Fox	After	Cool	09:00:00	1	0.0227273	9
Red Fox	After	Cool	17:30:00	1	0.0227273	17.5
Red Fox	After	Cool	18:00:00	2	0.0454545	18
Red Fox	After	Cool	18:30:00	3	0.0681818	18.5
Red Fox	After	Cool	19:00:00	1	0.0227273	19
Red Fox	After	Cool	20:00:00	2	0.0454545	20
Red Fox	After	Cool	21:00:00	2	0.0454545	21
Red Fox	After	Cool	21:30:00	3	0.0681818	21.5
Red Fox	After	Cool	22:00:00	3	0.0681818	22
Red Fox	After	Cool	23:30:00	2	0.0454545	23.5
Red Fox	Before	Cool	00:00:00	1	0.0227273	0
Red Fox	Before	Cool	00:30:00	1	0.0227273	0.5
Red Fox	Before	Cool	04:30:00	1	0.0227273	4.5
Red Fox	Before	Cool	05:00:00	1	0.0227273	5
Red Fox	Before	Cool	05:30:00	1	0.0227273	5.5
Red Fox	Before	Cool	18:00:00	1	0.0227273	18
Red Fox	Before	Cool	18:30:00	1	0.0227273	18.5
Red Fox	Before	Cool	19:00:00	1	0.0227273	19
Red Fox	Before	Cool	21:30:00	1	0.0227273	21.5
Red Fox	Before	Cool	22:00:00	1	0.0227273	22
Red Fox	Before	Cool	22:30:00	1	0.0227273	22.5
Dingo	After	Warm	00:00:00	1	0.00934579	0
Dingo	After	Warm	00:30:00	1	0.00934579	0.5
Dingo	After	Warm	01:00:00	4	0.0373832	1
Dingo	After	Warm	01:30:00	3	0.0280374	1.5
Dingo	After	Warm	02:00:00	1	0.00934579	2
Dingo	After	Warm	02:30:00	1	0.00934579	2.5
Dingo	After	Warm	03:30:00	1	0.00934579	3.5
Dingo	After	Warm	04:30:00	4	0.0373832	4.5
Dingo	After	Warm	05:00:00	3	0.0280374	5
Dingo	After	Warm	05:30:00	4	0.0373832	5.5
Dingo	After	Warm	06:00:00	3	0.0280374	6
Dingo	After	Warm	06:30:00	2	0.0186916	6.5
Dingo	After	Warm	07:00:00	5	0.046729	7
Dingo	After	Warm	08:00:00	1	0.00934579	8
Dingo	After	Warm	13:00:00	2	0.0186916	13
Dingo	After	Warm	16:30:00	1	0.00934579	16.5
Dingo	After	Warm	18:00:00	3	0.0280374	18
Dingo	After	Warm	18:30:00	1	0.00934579	18.5
Dingo	After	Warm	19:00:00	1	0.00934579	19
Dingo	After	Warm	19:30:00	5	0.046729	19.5
Dingo	After	Warm	20:00:00	3	0.0280374	20
Dingo	After	Warm	20:30:00	1	0.00934579	20.5
Dingo	After	Warm	21:30:00	2	0.0186916	21.5
Dingo	After	Warm	22:00:00	2	0.0186916	22
Dingo	After	Warm	23:00:00	3	0.0280374	23
Dingo	After	Warm	23:30:00	3	0.0280374	23.5
Dingo	Before	Warm	00:00:00	2	0.0186916	0
Dingo	Before	Warm	00:30:00	5	0.046729	0.5
Dingo	Before	Warm	01:00:00	5	0.046729	1
Dingo	Before	Warm	01:30:00	2	0.0186916	1.5
Dingo	Before	Warm	02:00:00	1	0.00934579	2
Dingo	Before	Warm	03:00:00	1	0.00934579	3
Dingo	Before	Warm	03:30:00	2	0.0186916	3.5
Dingo	Before	Warm	04:00:00	3	0.0280374	4
Dingo	Before	Warm	04:30:00	2	0.0186916	4.5
Dingo	Before	Warm	05:00:00	6	0.0560748	5
Dingo	Before	Warm	07:00:00	1	0.00934579	7
Dingo	Before	Warm	07:30:00	1	0.00934579	7.5
Dingo	Before	Warm	08:30:00	1	0.00934579	8.5
Dingo	Before	Warm	14:00:00	1	0.00934579	14
Dingo	Before	Warm	17:00:00	1	0.00934579	17
Dingo	Before	Warm	19:00:00	2	0.0186916	19
Dingo	Before	Warm	19:30:00	1	0.00934579	19.5
Dingo	Before	Warm	20:30:00	1	0.00934579	20.5
Dingo	Before	Warm	21:00:00	3	0.0280374	21
Dingo	Before	Warm	21:30:00	2	0.0186916	21.5
Dingo	Before	Warm	22:00:00	1	0.00934579	22
Dingo	Before	Warm	22:30:00	1	0.00934579	22.5
Dingo	Before	Warm	23:30:00	1	0.00934579	23.5
Red Fox	After	Warm	04:30:00	2	0.222222	4.5
Red Fox	After	Warm	22:00:00	1	0.111111	22
Red Fox	Before	Warm	03:00:00	3	0.333333	3
Red Fox	Before	Warm	04:00:00	1	0.111111	4
Red Fox	Before	Warm	20:00:00	2	0.222222	20
Dingo	After	Cool	00:00:00	0	0	0
Dingo	After	Cool	05:00:00	0	0	5
Dingo	After	Cool	06:30:00	0	0	6.5
Dingo	After	Cool	08:00:00	0	0	8
Dingo	After	Cool	08:30:00	0	0	8.5
Dingo	After	Cool	09:30:00	0	0	9.5
Dingo	After	Cool	1900-01-10	0	0	0
Dingo	After	Cool	10:30:00	0	0	10.5
Dingo	After	Cool	11:00:00	0	0	11
Dingo	After	Cool	11:30:00	0	0	11.5
Dingo	After	Cool	12:00:00	0	0	12
Dingo	After	Cool	12:30:00	0	0	12.5
Dingo	After	Cool	13:00:00	0	0	13
Dingo	After	Cool	13:30:00	0	0	13.5
Dingo	After	Cool	14:00:00	0	0	14
Dingo	After	Cool	14:30:00	0	0	14.5
Dingo	After	Cool	15:00:00	0	0	15
Dingo	After	Cool	16:00:00	0	0	16
Dingo	After	Cool	23:00:00	0	0	23
Dingo	After	Cool	16:30:00	0	0	16.5
Dingo	Before	Cool		0	0	0.5
Dingo	Before	Cool		0	0	1
Dingo	Before	Cool		0	0	1.5
Dingo	Before	Cool		0	0	2
Dingo	Before	Cool		0	0	2.5
Dingo	Before	Cool		0	0	3.5
Dingo	Before	Cool		0	0	4
Dingo	Before	Cool		0	0	5.5
Dingo	Before	Cool		0	0	6
Dingo	Before	Cool		0	0	6.5
Dingo	Before	Cool		0	0	7.5
Dingo	Before	Cool		0	0	10
Dingo	Before	Cool		0	0	11
Dingo	Before	Cool		0	0	11.5
Dingo	Before	Cool		0	0	12
Dingo	Before	Cool		0	0	12.5
Dingo	Before	Cool		0	0	13
Dingo	Before	Cool		0	0	13.5
Dingo	Before	Cool		0	0	14
Dingo	Before	Cool		0	0	14.5
Dingo	Before	Cool		0	0	15
Dingo	Before	Cool		0	0	15.5
Dingo	Before	Cool		0	0	16
Dingo	Before	Cool		0	0	17
Dingo	Before	Cool		0	0	20
Dingo	Before	Cool		0	0	21
Dingo	Before	Cool		0	0	22
Dingo	After	Warm		0	0	3
Dingo	After	Warm		0	0	4
Dingo	After	Warm		0	0	7.5
Dingo	After	Warm		0	0	8.5
Dingo	After	Warm		0	0	9
Dingo	After	Warm		0	0	9.5
Dingo	After	Warm		0	0	10
Dingo	After	Warm		0	0	10.5
Dingo	After	Warm		0	0	11
Dingo	After	Warm		0	0	11.5
Dingo	After	Warm		0	0	12
Dingo	After	Warm		0	0	12.5
Dingo	After	Warm		0	0	13.5
Dingo	After	Warm		0	0	14
Dingo	After	Warm		0	0	14.5
Dingo	After	Warm		0	0	15
Dingo	After	Warm		0	0	15.5
Dingo	After	Warm		0	0	16
Dingo	After	Warm		0	0	17
Dingo	After	Warm		0	0	17.5
Dingo	After	Warm		0	0	22.5
Dingo	After	Warm		0	0	21
Dingo	Before	Warm		0	0	2.5
Dingo	Before	Warm		0	0	5.5
Dingo	Before	Warm		0	0	6
Dingo	Before	Warm		0	0	6.5
Dingo	Before	Warm		0	0	8
Dingo	Before	Warm		0	0	9
Dingo	Before	Warm		0	0	9.5
Dingo	Before	Warm		0	0	10
Dingo	Before	Warm		0	0	10.5
Dingo	Before	Warm		0	0	11
Dingo	Before	Warm		0	0	11.5
Dingo	Before	Warm		0	0	12
Dingo	Before	Warm		0	0	12.5
Dingo	Before	Warm		0	0	13
Dingo	Before	Warm		0	0	13.5
Dingo	Before	Warm		0	0	14.5
Dingo	Before	Warm		0	0	15
Dingo	Before	Warm		0	0	15.5
Dingo	Before	Warm		0	0	16
Dingo	Before	Warm		0	0	16.5
Dingo	Before	Warm		0	0	17.5
Dingo	Before	Warm		0	0	18
Dingo	Before	Warm		0	0	18.5
Dingo	Before	Warm		0	0	20
Dingo	Before	Warm		0	0	23
Red Fox	After	Cool		0	0	0.5
Red Fox	After	Cool		0	0	1
Red Fox	After	Cool		0	0	3
Red Fox	After	Cool		0	0	5
Red Fox	After	Cool		0	0	6
Red Fox	After	Cool		0	0	6.5
Red Fox	After	Cool		0	0	7
Red Fox	After	Cool		0	0	7.5
Red Fox	After	Cool		0	0	8
Red Fox	After	Cool		0	0	8.5
Red Fox	After	Cool		0	0	9.5
Red Fox	After	Cool		0	0	10
Red Fox	After	Cool		0	0	10.5
Red Fox	After	Cool		0	0	11
Red Fox	After	Cool		0	0	11.5
Red Fox	After	Cool		0	0	12
Red Fox	After	Cool		0	0	12.5
Red Fox	After	Cool		0	0	13
Red Fox	After	Cool		0	0	13.5
Red Fox	After	Cool		0	0	14
Red Fox	After	Cool		0	0	14.5
Red Fox	After	Cool		0	0	15
Red Fox	After	Cool		0	0	15.5
Red Fox	After	Cool		0	0	16
Red Fox	After	Cool		0	0	16.5
Red Fox	After	Cool		0	0	17
Red Fox	After	Cool		0	0	19.5
Red Fox	After	Cool		0	0	20.5
Red Fox	After	Cool		0	0	22.5
Red Fox	After	Cool		0	0	23
Red Fox	Before	Cool		0	0	1
Red Fox	Before	Cool		0	0	1.5
Red Fox	Before	Cool		0	0	2
Red Fox	Before	Cool		0	0	2.5
Red Fox	Before	Cool		0	0	3
Red Fox	Before	Cool		0	0	3.5
Red Fox	Before	Cool		0	0	4
Red Fox	Before	Cool		0	0	6
Red Fox	Before	Cool		0	0	6.5
Red Fox	Before	Cool		0	0	7
Red Fox	Before	Cool		0	0	7.5
Red Fox	Before	Cool		0	0	8
Red Fox	Before	Cool		0	0	8.5
Red Fox	Before	Cool		0	0	9
Red Fox	Before	Cool		0	0	9.5
Red Fox	Before	Cool		0	0	10
Red Fox	Before	Cool		0	0	10.5
Red Fox	Before	Cool		0	0	11
Red Fox	Before	Cool		0	0	11.5
Red Fox	Before	Cool		0	0	12
Red Fox	Before	Cool		0	0	12.5
Red Fox	Before	Cool		0	0	13
Red Fox	Before	Cool		0	0	13.5
Red Fox	Before	Cool		0	0	14
Red Fox	Before	Cool		0	0	14.5
Red Fox	Before	Cool		0	0	15
Red Fox	Before	Cool		0	0	15.5
Red Fox	Before	Cool		0	0	16
Red Fox	Before	Cool		0	0	16.5
Red Fox	Before	Cool		0	0	17
Red Fox	Before	Cool		0	0	17.5
Red Fox	Before	Cool		0	0	19.5
Red Fox	Before	Cool		0	0	20
Red Fox	Before	Cool		0	0	20.5
Red Fox	Before	Cool		0	0	21
Red Fox	Before	Cool		0	0	23
Red Fox	Before	Cool		0	0	23.5
Red Fox	After	Warm		0	0	0
Red Fox	After	Warm		0	0	0.5
Red Fox	After	Warm		0	0	1
Red Fox	After	Warm		0	0	1.5
Red Fox	After	Warm		0	0	2
Red Fox	After	Warm		0	0	2.5
Red Fox	After	Warm		0	0	3
Red Fox	After	Warm		0	0	3.5
Red Fox	After	Warm		0	0	4
Red Fox	After	Warm		0	0	5
Red Fox	After	Warm		0	0	5.5
Red Fox	After	Warm		0	0	6
Red Fox	After	Warm		0	0	6.5
Red Fox	After	Warm		0	0	7
Red Fox	After	Warm		0	0	7.5
Red Fox	After	Warm		0	0	8
Red Fox	After	Warm		0	0	8.5
Red Fox	After	Warm		0	0	9
Red Fox	After	Warm		0	0	9.5
Red Fox	After	Warm		0	0	10
Red Fox	After	Warm		0	0	10.5
Red Fox	After	Warm		0	0	11
Red Fox	After	Warm		0	0	11.5
Red Fox	After	Warm		0	0	12
Red Fox	After	Warm		0	0	12.5
Red Fox	After	Warm		0	0	13
Red Fox	After	Warm		0	0	13.5
Red Fox	After	Warm		0	0	14
Red Fox	After	Warm		0	0	14.5
Red Fox	After	Warm		0	0	15
Red Fox	After	Warm		0	0	15.5
Red Fox	After	Warm		0	0	16
Red Fox	After	Warm		0	0	16.5
Red Fox	After	Warm		0	0	17
Red Fox	After	Warm		0	0	17.5
Red Fox	After	Warm		0	0	18
Red Fox	After	Warm		0	0	18.5
Red Fox	After	Warm		0	0	19
Red Fox	After	Warm		0	0	19.5
Red Fox	After	Warm		0	0	20
Red Fox	After	Warm		0	0	20.5
Red Fox	After	Warm		0	0	21
Red Fox	After	Warm		0	0	21.5
Red Fox	After	Warm		0	0	22.5
Red Fox	After	Warm		0	0	23
Red Fox	After	Warm		0	0	23.5
Red Fox	Before	Warm		0	0	0
Red Fox	Before	Warm		0	0	0.5
Red Fox	Before	Warm		0	0	1
Red Fox	Before	Warm		0	0	1.5
Red Fox	Before	Warm		0	0	2
Red Fox	Before	Warm		0	0	2.5
Red Fox	Before	Warm		0	0	3.5
Red Fox	Before	Warm		0	0	4.5
Red Fox	Before	Warm		0	0	5
Red Fox	Before	Warm		0	0	5.5
Red Fox	Before	Warm		0	0	6
Red Fox	Before	Warm		0	0	6.5
Red Fox	Before	Warm		0	0	7
Red Fox	Before	Warm		0	0	7.5
Red Fox	Before	Warm		0	0	8
Red Fox	Before	Warm		0	0	8.5
Red Fox	Before	Warm		0	0	9
Red Fox	Before	Warm		0	0	9.5
Red Fox	Before	Warm		0	0	10
Red Fox	Before	Warm		0	0	10.5
Red Fox	Before	Warm		0	0	11
Red Fox	Before	Warm		0	0	11.5
Red Fox	Before	Warm		0	0	12
Red Fox	Before	Warm		0	0	12.5
Red Fox	Before	Warm		0	0	13
Red Fox	Before	Warm		0	0	13.5
Red Fox	Before	Warm		0	0	14
Red Fox	Before	Warm		0	0	14.5
Red Fox	Before	Warm		0	0	15
Red Fox	Before	Warm		0	0	15.5
Red Fox	Before	Warm		0	0	16
Red Fox	Before	Warm		0	0	16.5
Red Fox	Before	Warm		0	0	17
Red Fox	Before	Warm		0	0	17.5
Red Fox	Before	Warm		0	0	18
Red Fox	Before	Warm		0	0	18.5
Red Fox	Before	Warm		0	0	19
Red Fox	Before	Warm		0	0	19.5
Red Fox	Before	Warm		0	0	20.5
Red Fox	Before	Warm		0	0	21
Red Fox	Before	Warm		0	0	21.5
Red Fox	Before	Warm		0	0	22
Red Fox	Before	Warm		0	0	22.5
Red Fox	Before	Warm		0	0	23
Red Fox	Before	Warm		0	0	23.5

## Sheet: Road.carcass
Species	Location	Period	Time.block	Count	Proportion	Time.decimal
Dingo	Road	Cool	0.0208333	1	0.0196078	0.5
Dingo	Road	Cool	0.0416667	3	0.0588235	1
Dingo	Road	Cool	0.0625	1	0.0196078	1.5
Dingo	Road	Cool	0.0833333	1	0.0196078	2
Dingo	Road	Cool	0.104167	1	0.0196078	2.5
Dingo	Road	Cool	0.125	2	0.0392157	3
Dingo	Road	Cool	0.145833	1	0.0196078	3.5
Dingo	Road	Cool	0.166667	4	0.0784314	4
Dingo	Road	Cool	0.1875	1	0.0196078	4.5
Dingo	Road	Cool	0.229167	1	0.0196078	5.5
Dingo	Road	Cool	0.25	1	0.0196078	6
Dingo	Road	Cool	0.291667	1	0.0196078	7
Dingo	Road	Cool	0.3125	1	0.0196078	7.5
Dingo	Road	Cool	0.375	1	0.0196078	9
Dingo	Road	Cool	0.645833	1	0.0196078	15.5
Dingo	Road	Cool	0.708333	1	0.0196078	17
Dingo	Road	Cool	0.729167	3	0.0588235	17.5
Dingo	Road	Cool	0.75	3	0.0588235	18
Dingo	Road	Cool	0.770833	3	0.0588235	18.5
Dingo	Road	Cool	0.791667	2	0.0392157	19
Dingo	Road	Cool	0.8125	2	0.0392157	19.5
Dingo	Road	Cool	0.833333	4	0.0784314	20
Dingo	Road	Cool	0.854167	1	0.0196078	20.5
Dingo	Road	Cool	0.875	4	0.0784314	21
Dingo	Road	Cool	0.895833	1	0.0196078	21.5
Dingo	Road	Cool	0.916667	1	0.0196078	22
Dingo	Road	Cool	0.9375	1	0.0196078	22.5
Dingo	Road	Cool	0.979167	4	0.0784314	23.5
Red fox	Road	Cool	0	1	0.030303	0
Red fox	Road	Cool	0.0625	2	0.0606061	1.5
Red fox	Road	Cool	0.0833333	2	0.0606061	2
Red fox	Road	Cool	0.104167	2	0.0606061	2.5
Red fox	Road	Cool	0.145833	1	0.030303	3.5
Red fox	Road	Cool	0.166667	1	0.030303	4
Red fox	Road	Cool	0.1875	1	0.030303	4.5
Red fox	Road	Cool	0.229167	3	0.0909091	5.5
Red fox	Road	Cool	0.375	1	0.030303	9
Red fox	Road	Cool	0.729167	1	0.030303	17.5
Red fox	Road	Cool	0.75	2	0.0606061	18
Red fox	Road	Cool	0.770833	3	0.0909091	18.5
Red fox	Road	Cool	0.791667	1	0.030303	19
Red fox	Road	Cool	0.833333	2	0.0606061	20
Red fox	Road	Cool	0.875	2	0.0606061	21
Red fox	Road	Cool	0.895833	3	0.0909091	21.5
Red fox	Road	Cool	0.916667	3	0.0909091	22
Red fox	Road	Cool	0.979167	2	0.0606061	23.5
Dingo	Road	Warm	0	1	0.0163934	0
Dingo	Road	Warm	0.0208333	1	0.0163934	0.5
Dingo	Road	Warm	0.0416667	4	0.0655738	1
Dingo	Road	Warm	0.0625	3	0.0491803	1.5
Dingo	Road	Warm	0.0833333	1	0.0163934	2
Dingo	Road	Warm	0.104167	1	0.0163934	2.5
Dingo	Road	Warm	0.145833	1	0.0163934	3.5
Dingo	Road	Warm	0.1875	4	0.0655738	4.5
Dingo	Road	Warm	0.208333	3	0.0491803	5
Dingo	Road	Warm	0.229167	4	0.0655738	5.5
Dingo	Road	Warm	0.25	3	0.0491803	6
Dingo	Road	Warm	0.270833	2	0.0327869	6.5
Dingo	Road	Warm	0.291667	5	0.0819672	7
Dingo	Road	Warm	0.333333	1	0.0163934	8
Dingo	Road	Warm	0.541667	2	0.0327869	13
Dingo	Road	Warm	0.6875	1	0.0163934	16.5
Dingo	Road	Warm	0.75	3	0.0491803	18
Dingo	Road	Warm	0.770833	1	0.0163934	18.5
Dingo	Road	Warm	0.791667	1	0.0163934	19
Dingo	Road	Warm	0.8125	5	0.0819672	19.5
Dingo	Road	Warm	0.833333	3	0.0491803	20
Dingo	Road	Warm	0.854167	1	0.0163934	20.5
Dingo	Road	Warm	0.895833	2	0.0327869	21.5
Dingo	Road	Warm	0.916667	2	0.0327869	22
Dingo	Road	Warm	0.958333	3	0.0491803	23
Dingo	Road	Warm	0.979167	3	0.0491803	23.5
Red fox	Road	Warm	0.1875	2	0.666667	4.5
Red fox	Road	Warm	0.916667	1	0.333333	22
Dingo	Road	Cool	0	0	0	0
Dingo	Road	Cool	0.208333	0	0	5
Dingo	Road	Cool	0.270833	0	0	6.5
Dingo	Road	Cool	0.333333	0	0	8
Dingo	Road	Cool	0.354167	0	0	8.5
Dingo	Road	Cool	0.395833	0	0	9.5
Dingo	Road	Cool	10	0	0	0
Dingo	Road	Cool	0.4375	0	0	10.5
Dingo	Road	Cool	0.458333	0	0	11
Dingo	Road	Cool	0.479167	0	0	11.5
Dingo	Road	Cool	0.5	0	0	12
Dingo	Road	Cool	0.520833	0	0	12.5
Dingo	Road	Cool	0.541667	0	0	13
Dingo	Road	Cool	0.5625	0	0	13.5
Dingo	Road	Cool	0.583333	0	0	14
Dingo	Road	Cool	0.604167	0	0	14.5
Dingo	Road	Cool	0.625	0	0	15
Dingo	Road	Cool	0.666667	0	0	16
Dingo	Road	Cool	0.958333	0	0	23
Dingo	Road	Cool	0.6875	0	0	16.5
Dingo	Road	Warm		0	0	3
Dingo	Road	Warm		0	0	4
Dingo	Road	Warm		0	0	7.5
Dingo	Road	Warm		0	0	8.5
Dingo	Road	Warm		0	0	9
Dingo	Road	Warm		0	0	9.5
Dingo	Road	Warm		0	0	10
Dingo	Road	Warm		0	0	10.5
Dingo	Road	Warm		0	0	11
Dingo	Road	Warm		0	0	11.5
Dingo	Road	Warm		0	0	12
Dingo	Road	Warm		0	0	12.5
Dingo	Road	Warm		0	0	13.5
Dingo	Road	Warm		0	0	14
Dingo	Road	Warm		0	0	14.5
Dingo	Road	Warm		0	0	15
Dingo	Road	Warm		0	0	15.5
Dingo	Road	Warm		0	0	16
Dingo	Road	Warm		0	0	17
Dingo	Road	Warm		0	0	17.5
Dingo	Road	Warm		0	0	22.5
Dingo	Road	Warm		0	0	21
Red fox	Road	Cool		0	0	0.5
Red fox	Road	Cool		0	0	1
Red fox	Road	Cool		0	0	3
Red fox	Road	Cool		0	0	5
Red fox	Road	Cool		0	0	6
Red fox	Road	Cool		0	0	6.5
Red fox	Road	Cool		0	0	7
Red fox	Road	Cool		0	0	7.5
Red fox	Road	Cool		0	0	8
Red fox	Road	Cool		0	0	8.5
Red fox	Road	Cool		0	0	9.5
Red fox	Road	Cool		0	0	10
Red fox	Road	Cool		0	0	10.5
Red fox	Road	Cool		0	0	11
Red fox	Road	Cool		0	0	11.5
Red fox	Road	Cool		0	0	12
Red fox	Road	Cool		0	0	12.5
Red fox	Road	Cool		0	0	13
Red fox	Road	Cool		0	0	13.5
Red fox	Road	Cool		0	0	14
Red fox	Road	Cool		0	0	14.5
Red fox	Road	Cool		0	0	15
Red fox	Road	Cool		0	0	15.5
Red fox	Road	Cool		0	0	16
Red fox	Road	Cool		0	0	16.5
Red fox	Road	Cool		0	0	17
Red fox	Road	Cool		0	0	19.5
Red fox	Road	Cool		0	0	20.5
Red fox	Road	Cool		0	0	22.5
Red fox	Road	Cool		0	0	23
Red fox	Road	Warm		0	0	0
Red fox	Road	Warm		0	0	0.5
Red fox	Road	Warm		0	0	1
Red fox	Road	Warm		0	0	1.5
Red fox	Road	Warm		0	0	2
Red fox	Road	Warm		0	0	2.5
Red fox	Road	Warm		0	0	3
Red fox	Road	Warm		0	0	3.5
Red fox	Road	Warm		0	0	4
Red fox	Road	Warm		0	0	5
Red fox	Road	Warm		0	0	5.5
Red fox	Road	Warm		0	0	6
Red fox	Road	Warm		0	0	6.5
Red fox	Road	Warm		0	0	7
Red fox	Road	Warm		0	0	7.5
Red fox	Road	Warm		0	0	8
Red fox	Road	Warm		0	0	8.5
Red fox	Road	Warm		0	0	9
Red fox	Road	Warm		0	0	9.5
Red fox	Road	Warm		0	0	10
Red fox	Road	Warm		0	0	10.5
Red fox	Road	Warm		0	0	11
Red fox	Road	Warm		0	0	11.5
Red fox	Road	Warm		0	0	12
Red fox	Road	Warm		0	0	12.5
Red fox	Road	Warm		0	0	13
Red fox	Road	Warm		0	0	13.5
Red fox	Road	Warm		0	0	14
Red fox	Road	Warm		0	0	14.5
Red fox	Road	Warm		0	0	15
Red fox	Road	Warm		0	0	15.5
Red fox	Road	Warm		0	0	16
Red fox	Road	Warm		0	0	16.5
Red fox	Road	Warm		0	0	17
Red fox	Road	Warm		0	0	17.5
Red fox	Road	Warm		0	0	18
Red fox	Road	Warm		0	0	18.5
Red fox	Road	Warm		0	0	19
Red fox	Road	Warm		0	0	19.5
Red fox	Road	Warm		0	0	20
Red fox	Road	Warm		0	0	20.5
Red fox	Road	Warm		0	0	21
Red fox	Road	Warm		0	0	21.5
Red fox	Road	Warm		0	0	22.5
Red fox	Road	Warm		0	0	23
Red fox	Road	Warm		0	0	23.5
Dingo	Carcass	Warm		6	0.0212766	0
Dingo	Carcass	Warm		2	0.0070922	0.5
Dingo	Carcass	Warm		6	0.0212766	1
Dingo	Carcass	Warm		6	0.0212766	1.5
Dingo	Carcass	Warm		9	0.0319149	2
Dingo	Carcass	Warm		4	0.0141844	2.5
Dingo	Carcass	Warm		7	0.0248227	3
Dingo	Carcass	Warm		3	0.0106383	3.5
Dingo	Carcass	Warm		1	0.0035461	4
Dingo	Carcass	Warm		7	0.0248227	4.5
Dingo	Carcass	Warm		3	0.0106383	5
Dingo	Carcass	Warm		4	0.0141844	5.5
Dingo	Carcass	Warm		5	0.0177305	6
Dingo	Carcass	Warm		12	0.0425532	6.5
Dingo	Carcass	Warm		3	0.0106383	7
Dingo	Carcass	Warm		10	0.035461	7.5
Dingo	Carcass	Warm		8	0.0283688	8
Dingo	Carcass	Warm		9	0.0319149	8.5
Dingo	Carcass	Warm		6	0.0212766	9
Dingo	Carcass	Warm		5	0.0177305	9.5
Dingo	Carcass	Warm		4	0.0141844	10
Dingo	Carcass	Warm		8	0.0283688	10.5
Dingo	Carcass	Warm		4	0.0141844	11
Dingo	Carcass	Warm		3	0.0106383	11.5
Dingo	Carcass	Warm		2	0.0070922	12
Dingo	Carcass	Warm		5	0.0177305	12.5
Dingo	Carcass	Warm		2	0.0070922	13
Dingo	Carcass	Warm		3	0.0106383	13.5
Dingo	Carcass	Warm		2	0.0070922	14
Dingo	Carcass	Warm		4	0.0141844	14.5
Dingo	Carcass	Warm		2	0.0070922	15
Dingo	Carcass	Warm		3	0.0106383	15.5
Dingo	Carcass	Warm		5	0.0177305	16
Dingo	Carcass	Warm		6	0.0212766	16.5
Dingo	Carcass	Warm		7	0.0248227	17
Dingo	Carcass	Warm		4	0.0141844	17.5
Dingo	Carcass	Warm		6	0.0212766	18
Dingo	Carcass	Warm		10	0.035461	18.5
Dingo	Carcass	Warm		11	0.0390071	19
Dingo	Carcass	Warm		8	0.0283688	19.5
Dingo	Carcass	Warm		15	0.0531915	20
Dingo	Carcass	Warm		10	0.035461	20.5
Dingo	Carcass	Warm		9	0.0319149	21
Dingo	Carcass	Warm		8	0.0283688	21.5
Dingo	Carcass	Warm		4	0.0141844	22
Dingo	Carcass	Warm		5	0.0177305	22.5
Dingo	Carcass	Warm		6	0.0212766	23
Dingo	Carcass	Warm		10	0.035461	23.5
Dingo	Carcass	Cool	00:00:00	11	0.0287958	0
Dingo	Carcass	Cool	00:30:00	6	0.0157068	0.5
Dingo	Carcass	Cool	01:00:00	6	0.0157068	1
Dingo	Carcass	Cool	01:30:00	5	0.013089	1.5
Dingo	Carcass	Cool	02:00:00	7	0.0183246	2
Dingo	Carcass	Cool	02:30:00	7	0.0183246	2.5
Dingo	Carcass	Cool	03:00:00	3	0.0078534	3
Dingo	Carcass	Cool	03:30:00	8	0.0209424	3.5
Dingo	Carcass	Cool	04:00:00	5	0.013089	4
Dingo	Carcass	Cool	04:30:00	4	0.0104712	4.5
Dingo	Carcass	Cool	05:00:00	5	0.013089	5
Dingo	Carcass	Cool	05:30:00	8	0.0209424	5.5
Dingo	Carcass	Cool	06:00:00	5	0.013089	6
Dingo	Carcass	Cool	06:30:00	12	0.0314136	6.5
Dingo	Carcass	Cool	07:00:00	10	0.026178	7
Dingo	Carcass	Cool	07:30:00	12	0.0314136	7.5
Dingo	Carcass	Cool	08:00:00	7	0.0183246	8
Dingo	Carcass	Cool	08:30:00	9	0.0235602	8.5
Dingo	Carcass	Cool	09:00:00	6	0.0157068	9
Dingo	Carcass	Cool	09:30:00	4	0.0104712	9.5
Dingo	Carcass	Cool	10:00:00	9	0.0235602	10
Dingo	Carcass	Cool	10:30:00	4	0.0104712	10.5
Dingo	Carcass	Cool	11:00:00	8	0.0209424	11
Dingo	Carcass	Cool	11:30:00	2	0.0052356	11.5
Dingo	Carcass	Cool	12:00:00	4	0.0104712	12
Dingo	Carcass	Cool	12:30:00	4	0.0104712	12.5
Dingo	Carcass	Cool	13:00:00	5	0.013089	13
Dingo	Carcass	Cool	13:30:00	5	0.013089	13.5
Dingo	Carcass	Cool	14:00:00	4	0.0104712	14
Dingo	Carcass	Cool	14:30:00	6	0.0157068	14.5
Dingo	Carcass	Cool	15:00:00	5	0.013089	15
Dingo	Carcass	Cool	15:30:00	4	0.0104712	15.5
Dingo	Carcass	Cool	16:00:00	8	0.0209424	16
Dingo	Carcass	Cool	16:30:00	10	0.026178	16.5
Dingo	Carcass	Cool	17:00:00	14	0.0366492	17
Dingo	Carcass	Cool	17:30:00	17	0.0445026	17.5
Dingo	Carcass	Cool	18:00:00	14	0.0366492	18
Dingo	Carcass	Cool	18:30:00	18	0.0471204	18.5
Dingo	Carcass	Cool	19:00:00	12	0.0314136	19
Dingo	Carcass	Cool	19:30:00	12	0.0314136	19.5
Dingo	Carcass	Cool	20:00:00	9	0.0235602	20
Dingo	Carcass	Cool	20:30:00	10	0.026178	20.5
Dingo	Carcass	Cool	21:00:00	10	0.026178	21
Dingo	Carcass	Cool	21:30:00	14	0.0366492	21.5
Dingo	Carcass	Cool	22:00:00	7	0.0183246	22
Dingo	Carcass	Cool	22:30:00	11	0.0287958	22.5
Dingo	Carcass	Cool	23:00:00	6	0.0157068	23
Dingo	Carcass	Cool	23:30:00	10	0.026178	23.5
Red fox	Carcass	Warm		1	0.0666667	0
Red fox	Carcass	Warm		2	0.133333	1
Red fox	Carcass	Warm		1	0.0666667	2.5
Red fox	Carcass	Warm		1	0.0666667	3
Red fox	Carcass	Warm		1	0.0666667	3.5
Red fox	Carcass	Warm		2	0.133333	4
Red fox	Carcass	Warm		1	0.0666667	6
Red fox	Carcass	Warm		3	0.2	21.5
Red fox	Carcass	Warm		2	0.133333	22
Red fox	Carcass	Warm		1	0.0666667	22.5
Red fox	Carcass	Warm		0	0	0.5
Red fox	Carcass	Warm		0	0	1.5
Red fox	Carcass	Warm		0	0	2
Red fox	Carcass	Warm		0	0	4.5
Red fox	Carcass	Warm		0	0	5
Red fox	Carcass	Warm		0	0	5.5
Red fox	Carcass	Warm		0	0	6.5
Red fox	Carcass	Warm		0	0	7
Red fox	Carcass	Warm		0	0	7.5
Red fox	Carcass	Warm		0	0	8
Red fox	Carcass	Warm		0	0	8.5
Red fox	Carcass	Warm		0	0	9
Red fox	Carcass	Warm		0	0	9.5
Red fox	Carcass	Warm		0	0	10
Red fox	Carcass	Warm		0	0	10.5
Red fox	Carcass	Warm		0	0	11
Red fox	Carcass	Warm		0	0	11.5
Red fox	Carcass	Warm		0	0	12
Red fox	Carcass	Warm		0	0	12.5
Red fox	Carcass	Warm		0	0	13
Red fox	Carcass	Warm		0	0	13.5
Red fox	Carcass	Warm		0	0	14
Red fox	Carcass	Warm		0	0	14.5
Red fox	Carcass	Warm		0	0	15
Red fox	Carcass	Warm		0	0	15.5
Red fox	Carcass	Warm		0	0	16
Red fox	Carcass	Warm		0	0	16.5
Red fox	Carcass	Warm		0	0	17
Red fox	Carcass	Warm		0	0	17.5
Red fox	Carcass	Warm		0	0	18
Red fox	Carcass	Warm		0	0	18.5
Red fox	Carcass	Warm		0	0	19
Red fox	Carcass	Warm		0	0	19.5
Red fox	Carcass	Warm		0	0	20
Red fox	Carcass	Warm		0	0	20.5
Red fox	Carcass	Warm		0	0	21
Red fox	Carcass	Warm		0	0	23
Red fox	Carcass	Warm		0	0	23.5
Red fox	Carcass	Cool		4	0.0181818	0
Red fox	Carcass	Cool		7	0.0318182	0.5
Red fox	Carcass	Cool		5	0.0227273	1
Red fox	Carcass	Cool		8	0.0363636	1.5
Red fox	Carcass	Cool		12	0.0545455	2
Red fox	Carcass	Cool		9	0.0409091	2.5
Red fox	Carcass	Cool		5	0.0227273	3
Red fox	Carcass	Cool		13	0.0590909	3.5
Red fox	Carcass	Cool		5	0.0227273	4
Red fox	Carcass	Cool		10	0.0454545	4.5
Red fox	Carcass	Cool		5	0.0227273	5
Red fox	Carcass	Cool		11	0.05	5.5
Red fox	Carcass	Cool		4	0.0181818	6
Red fox	Carcass	Cool		2	0.00909091	6.5
Red fox	Carcass	Cool		1	0.00454545	7
Red fox	Carcass	Cool		1	0.00454545	10
Red fox	Carcass	Cool		2	0.00909091	11
Red fox	Carcass	Cool		2	0.00909091	17.5
Red fox	Carcass	Cool		10	0.0454545	18
Red fox	Carcass	Cool		8	0.0363636	18.5
Red fox	Carcass	Cool		12	0.0545455	19
Red fox	Carcass	Cool		8	0.0363636	19.5
Red fox	Carcass	Cool		13	0.0590909	20
Red fox	Carcass	Cool		10	0.0454545	20.5
Red fox	Carcass	Cool		10	0.0454545	21
Red fox	Carcass	Cool		9	0.0409091	21.5
Red fox	Carcass	Cool		8	0.0363636	22
Red fox	Carcass	Cool		9	0.0409091	22.5
Red fox	Carcass	Cool		10	0.0454545	23
Red fox	Carcass	Cool		7	0.0318182	23.5
Red fox	Carcass	Cool		0	0	7.5
Red fox	Carcass	Cool		0	0	8
Red fox	Carcass	Cool		0	0	8.5
Red fox	Carcass	Cool		0	0	9
Red fox	Carcass	Cool		0	0	9.5
Red fox	Carcass	Cool		0	0	10.5
Red fox	Carcass	Cool		0	0	11.5
Red fox	Carcass	Cool		0	0	12
Red fox	Carcass	Cool		0	0	12.5
Red fox	Carcass	Cool		0	0	13
Red fox	Carcass	Cool		0	0	13.5
Red fox	Carcass	Cool		0	0	14
Red fox	Carcass	Cool		0	0	14.5
Red fox	Carcass	Cool		0	0	15
Red fox	Carcass	Cool		0	0	15.5
Red fox	Carcass	Cool		0	0	16
Red fox	Carcass	Cool		0	0	16.5
Red fox	Carcass	Cool		0	0	17

## Sheet: All.events.temporal
Site	Species	Maxtime	Mintime	Season	Location	Event.time	Deployment
K1	Red Fox	13/07/2019 4:56	13/07/2019 4:56	Cool	Carcass	04:56:00	Carcass
K1	Red Fox	3/08/2019 0:19	3/08/2019 0:19	Cool	Carcass	00:19:00	Carcass
K1	Red Fox	8/08/2019 5:33	8/08/2019 5:33	Cool	Carcass	05:33:00	Carcass
K10	Red Fox	13/07/2019 19:14	13/07/2019 18:08	Cool	Carcass	18:08:00	Carcass
K10	Red Fox	13/07/2019 22:02	13/07/2019 21:40	Cool	Carcass	21:40:00	Carcass
K10	Red Fox	14/07/2019 1:54	14/07/2019 0:57	Cool	Carcass	00:57:00	Carcass
K10	Red Fox	14/07/2019 5:31	14/07/2019 5:09	Cool	Carcass	05:09:00	Carcass
K10	Red Fox	14/07/2019 5:42	14/07/2019 5:41	Cool	Carcass	05:41:00	Carcass
K10	Red Fox	14/07/2019 6:14	14/07/2019 5:54	Cool	Carcass	05:54:00	Carcass
K10	Red Fox	14/07/2019 6:35	14/07/2019 6:35	Cool	Carcass	06:35:00	Carcass
K10	Red Fox	14/07/2019 19:02	14/07/2019 18:54	Cool	Carcass	18:54:00	Carcass
K10	Red Fox	14/07/2019 21:02	14/07/2019 20:11	Cool	Carcass	20:11:00	Carcass
K10	Red Fox	15/07/2019 3:47	15/07/2019 2:43	Cool	Carcass	02:43:00	Carcass
K10	Red Fox	15/07/2019 18:13	15/07/2019 18:09	Cool	Carcass	18:09:00	Carcass
K10	Red Fox	16/07/2019 5:59	16/07/2019 5:48	Cool	Carcass	05:48:00	Carcass
K10	Red Fox	16/07/2019 20:42	16/07/2019 19:45	Cool	Carcass	19:45:00	Carcass
K10	Red Fox	17/07/2019 0:50	17/07/2019 0:33	Cool	Carcass	00:33:00	Carcass
K10	Red Fox	17/07/2019 2:02	17/07/2019 1:36	Cool	Carcass	01:36:00	Carcass
K10	Red Fox	17/07/2019 5:52	17/07/2019 5:39	Cool	Carcass	05:39:00	Carcass
K10	Red Fox	17/07/2019 18:03	17/07/2019 17:48	Cool	Carcass	17:48:00	Carcass
K10	Red Fox	17/07/2019 19:46	17/07/2019 19:24	Cool	Carcass	19:24:00	Carcass
K10	Red Fox	18/07/2019 18:20	18/07/2019 18:16	Cool	Carcass	18:16:00	Carcass
K10	Red Fox	18/07/2019 18:36	18/07/2019 18:31	Cool	Carcass	18:31:00	Carcass
K10	Red Fox	19/07/2019 4:13	19/07/2019 3:48	Cool	Carcass	03:48:00	Carcass
K10	Red Fox	19/07/2019 19:28	19/07/2019 19:02	Cool	Carcass	19:02:00	Carcass
K10	Red Fox	19/07/2019 22:03	19/07/2019 21:50	Cool	Carcass	21:50:00	Carcass
K10	Red Fox	19/07/2019 22:33	19/07/2019 22:20	Cool	Carcass	22:20:00	Carcass
K10	Red Fox	20/07/2019 1:21	20/07/2019 1:21	Cool	Carcass	01:21:00	Carcass
K10	Red Fox	20/07/2019 3:22	20/07/2019 2:49	Cool	Carcass	02:49:00	Carcass
K10	Red Fox	20/07/2019 18:31	20/07/2019 18:31	Cool	Carcass	18:31:00	Carcass
K10	Red Fox	20/07/2019 19:14	20/07/2019 18:46	Cool	Carcass	18:46:00	Carcass
K10	Red Fox	20/07/2019 19:27	20/07/2019 19:24	Cool	Carcass	19:24:00	Carcass
K10	Red Fox	21/07/2019 0:10	21/07/2019 0:10	Cool	Carcass	00:10:00	Carcass
K10	Red Fox	21/07/2019 0:37	21/07/2019 0:24	Cool	Carcass	00:24:00	Carcass
K10	Red Fox	21/07/2019 2:51	21/07/2019 2:51	Cool	Carcass	02:51:00	Carcass
K10	Red Fox	21/07/2019 3:41	21/07/2019 3:32	Cool	Carcass	03:32:00	Carcass
K10	Red Fox	21/07/2019 3:56	21/07/2019 3:56	Cool	Carcass	03:56:00	Carcass
K10	Red Fox	21/07/2019 17:58	21/07/2019 17:57	Cool	Carcass	17:57:00	Carcass
K10	Red Fox	21/07/2019 18:27	21/07/2019 18:08	Cool	Carcass	18:08:00	Carcass
K10	Red Fox	21/07/2019 23:09	21/07/2019 23:08	Cool	Carcass	23:08:00	Carcass
K10	Red Fox	22/07/2019 3:08	22/07/2019 2:35	Cool	Carcass	02:35:00	Carcass
K10	Red Fox	23/07/2019 6:45	23/07/2019 6:26	Cool	Carcass	06:26:00	Carcass
K10	Red Fox	23/07/2019 18:21	23/07/2019 18:20	Cool	Carcass	18:20:00	Carcass
K10	Red Fox	24/07/2019 2:04	24/07/2019 1:37	Cool	Carcass	01:37:00	Carcass
K10	Red Fox	24/07/2019 3:49	24/07/2019 3:49	Cool	Carcass	03:49:00	Carcass
K10	Red Fox	24/07/2019 20:10	24/07/2019 20:04	Cool	Carcass	20:04:00	Carcass
K10	Red Fox	24/07/2019 23:24	24/07/2019 23:22	Cool	Carcass	23:22:00	Carcass
K10	Red Fox	25/07/2019 18:19	25/07/2019 18:18	Cool	Carcass	18:18:00	Carcass
K10	Red Fox	26/07/2019 3:53	26/07/2019 3:12	Cool	Carcass	03:12:00	Carcass
K10	Red Fox	26/07/2019 6:07	26/07/2019 6:06	Cool	Carcass	06:06:00	Carcass
K10	Red Fox	26/07/2019 18:20	26/07/2019 18:20	Cool	Carcass	18:20:00	Carcass
K10	Red Fox	26/07/2019 20:18	26/07/2019 20:00	Cool	Carcass	20:00:00	Carcass
K10	Red Fox	26/07/2019 22:20	26/07/2019 22:02	Cool	Carcass	22:02:00	Carcass
K10	Red Fox	26/07/2019 22:36	26/07/2019 22:33	Cool	Carcass	22:33:00	Carcass
K10	Red Fox	28/07/2019 2:14	28/07/2019 2:14	Cool	Carcass	02:14:00	Carcass
K10	Red Fox	28/07/2019 18:07	28/07/2019 18:07	Cool	Carcass	18:07:00	Carcass
K10	Red Fox	29/07/2019 2:17	29/07/2019 2:16	Cool	Carcass	02:16:00	Carcass
K10	Red Fox	29/07/2019 5:22	29/07/2019 5:21	Cool	Carcass	05:21:00	Carcass
K10	Red Fox	29/07/2019 7:25	29/07/2019 7:24	Cool	Carcass	07:24:00	Carcass
K10	Red Fox	29/07/2019 19:17	29/07/2019 19:17	Cool	Carcass	19:17:00	Carcass
K10	Red Fox	29/07/2019 23:48	29/07/2019 23:48	Cool	Carcass	23:48:00	Carcass
K10	Red Fox	30/07/2019 23:56	30/07/2019 23:56	Cool	Carcass	23:56:00	Carcass
K10	Red Fox	1/08/2019 2:54	1/08/2019 2:46	Cool	Carcass	02:46:00	Carcass
K10	Red Fox	1/08/2019 4:19	1/08/2019 4:19	Cool	Carcass	04:19:00	Carcass
K10	Red Fox	3/08/2019 3:42	3/08/2019 3:41	Cool	Carcass	03:41:00	Carcass
K10	Red Fox	3/08/2019 23:27	3/08/2019 23:26	Cool	Carcass	23:26:00	Carcass
K10	Red Fox	6/08/2019 3:55	6/08/2019 3:54	Cool	Carcass	03:54:00	Carcass
K10	Red Fox	7/08/2019 2:44	7/08/2019 2:41	Cool	Carcass	02:41:00	Carcass
K10	Red Fox	7/08/2019 20:45	7/08/2019 20:16	Cool	Carcass	20:16:00	Carcass
K10	Red Fox	7/08/2019 21:08	7/08/2019 20:55	Cool	Carcass	20:55:00	Carcass
K10	Red Fox	7/08/2019 21:34	7/08/2019 21:18	Cool	Carcass	21:18:00	Carcass
K10	Red Fox	7/08/2019 22:10	7/08/2019 21:57	Cool	Carcass	21:57:00	Carcass
K10	Red Fox	8/08/2019 3:48	8/08/2019 3:48	Cool	Carcass	03:48:00	Carcass
K10	Red Fox	8/08/2019 4:42	8/08/2019 4:41	Cool	Carcass	04:41:00	Carcass
K10	Red Fox	8/08/2019 4:53	8/08/2019 4:52	Cool	Carcass	04:52:00	Carcass
K11	Red Fox	27/07/2019 1:50	27/07/2019 1:50	Cool	Carcass	01:50:00	Carcass
K12	Red Fox	23/07/2019 23:37	23/07/2019 23:26	Cool	Carcass	23:26:00	Carcass
K13	Red Fox	1/08/2019 20:16	1/08/2019 20:16	Cool	Carcass	20:16:00	Carcass
K13	Red Fox	8/08/2019 3:01	8/08/2019 3:01	Cool	Carcass	03:01:00	Carcass
K14	Red Fox	21/07/2019 4:37	21/07/2019 4:35	Cool	Carcass	04:35:00	Carcass
K14	Red Fox	25/07/2019 1:26	25/07/2019 1:25	Cool	Carcass	01:25:00	Carcass
K14	Red Fox	6/08/2019 0:28	6/08/2019 0:27	Cool	Carcass	00:27:00	Carcass
K15	Red Fox	14/07/2019 2:17	14/07/2019 2:17	Cool	Carcass	02:17:00	Carcass
K15	Red Fox	14/07/2019 2:26	14/07/2019 2:26	Cool	Carcass	02:26:00	Carcass
K15	Red Fox	15/07/2019 20:48	15/07/2019 20:47	Cool	Carcass	20:47:00	Carcass
K15	Red Fox	16/07/2019 19:21	16/07/2019 19:18	Cool	Carcass	19:18:00	Carcass
K15	Red Fox	16/07/2019 23:47	16/07/2019 23:47	Cool	Carcass	23:47:00	Carcass
K15	Red Fox	17/07/2019 3:45	17/07/2019 3:43	Cool	Carcass	03:43:00	Carcass
K15	Red Fox	17/07/2019 22:56	17/07/2019 22:56	Cool	Carcass	22:56:00	Carcass
K15	Red Fox	18/07/2019 18:28	18/07/2019 18:27	Cool	Carcass	18:27:00	Carcass
K15	Red Fox	18/07/2019 22:33	18/07/2019 22:33	Cool	Carcass	22:33:00	Carcass
K15	Red Fox	21/07/2019 22:15	21/07/2019 22:15	Cool	Carcass	22:15:00	Carcass
K15	Red Fox	25/07/2019 19:26	25/07/2019 19:26	Cool	Carcass	19:26:00	Carcass
K15	Red Fox	30/07/2019 5:09	30/07/2019 5:09	Cool	Carcass	05:09:00	Carcass
K15	Red Fox	2/08/2019 20:21	2/08/2019 20:21	Cool	Carcass	20:21:00	Carcass
K15	Red Fox	2/08/2019 21:44	2/08/2019 21:44	Cool	Carcass	21:44:00	Carcass
K15	Red Fox	3/08/2019 4:33	3/08/2019 4:32	Cool	Carcass	04:32:00	Carcass
K16	Red Fox	20/07/2019 4:50	20/07/2019 4:49	Cool	Carcass	04:49:00	Carcass
K16	Red Fox	21/07/2019 18:54	21/07/2019 18:54	Cool	Carcass	18:54:00	Carcass
K16	Red Fox	25/07/2019 18:28	25/07/2019 18:28	Cool	Carcass	18:28:00	Carcass
K16	Red Fox	30/07/2019 23:17	30/07/2019 23:17	Cool	Carcass	23:17:00	Carcass
K16	Red Fox	2/08/2019 5:32	2/08/2019 5:32	Cool	Carcass	05:32:00	Carcass
K16	Red Fox	2/08/2019 5:52	2/08/2019 5:45	Cool	Carcass	05:45:00	Carcass
K16	Red Fox	2/08/2019 20:48	2/08/2019 20:48	Cool	Carcass	20:48:00	Carcass
K16	Red Fox	6/08/2019 18:33	6/08/2019 18:32	Cool	Carcass	18:32:00	Carcass
K16	Red Fox	8/08/2019 5:35	8/08/2019 5:35	Cool	Carcass	05:35:00	Carcass
K17	Red Fox	26/07/2019 5:11	26/07/2019 5:10	Cool	Carcass	05:10:00	Carcass
K17	Red Fox	3/08/2019 20:56	3/08/2019 20:55	Cool	Carcass	20:55:00	Carcass
K17	Red Fox	3/08/2019 21:35	3/08/2019 21:16	Cool	Carcass	21:16:00	Carcass
K17	Red Fox	3/08/2019 22:04	3/08/2019 21:48	Cool	Carcass	21:48:00	Carcass
K17	Red Fox	3/08/2019 22:34	3/08/2019 22:14	Cool	Carcass	22:14:00	Carcass
K17	Red Fox	3/08/2019 22:48	3/08/2019 22:48	Cool	Carcass	22:48:00	Carcass
K17	Red Fox	3/08/2019 23:06	3/08/2019 22:57	Cool	Carcass	22:57:00	Carcass
K17	Red Fox	4/08/2019 20:28	4/08/2019 20:28	Cool	Carcass	20:28:00	Carcass
K17	Red Fox	4/08/2019 21:05	4/08/2019 20:47	Cool	Carcass	20:47:00	Carcass
K17	Red Fox	4/08/2019 21:22	4/08/2019 21:17	Cool	Carcass	21:17:00	Carcass
K17	Red Fox	4/08/2019 21:59	4/08/2019 21:35	Cool	Carcass	21:35:00	Carcass
K17	Red Fox	4/08/2019 22:12	4/08/2019 22:12	Cool	Carcass	22:12:00	Carcass
K17	Red Fox	4/08/2019 22:38	4/08/2019 22:23	Cool	Carcass	22:23:00	Carcass
K17	Red Fox	5/08/2019 23:04	5/08/2019 23:03	Cool	Carcass	23:03:00	Carcass
K17	Red Fox	6/08/2019 0:16	5/08/2019 23:29	Cool	Carcass	23:29:00	Carcass
K17	Red Fox	6/08/2019 10:52	6/08/2019 10:12	Cool	Carcass	10:12:00	Carcass
K17	Red Fox	6/08/2019 11:04	6/08/2019 11:02	Cool	Carcass	11:02:00	Carcass
K17	Red Fox	6/08/2019 11:42	6/08/2019 11:29	Cool	Carcass	11:29:00	Carcass
K17	Red Fox	6/08/2019 23:12	6/08/2019 23:12	Cool	Carcass	23:12:00	Carcass
K17	Red Fox	7/08/2019 1:10	7/08/2019 0:51	Cool	Carcass	00:51:00	Carcass
K18	Red Fox	6/08/2019 3:27	6/08/2019 3:27	Cool	Carcass	03:27:00	Carcass
K19	Red Fox	23/07/2019 3:49	23/07/2019 3:45	Cool	Carcass	03:45:00	Carcass
K19	Red Fox	24/07/2019 20:26	24/07/2019 20:21	Cool	Carcass	20:21:00	Carcass
K2	Red Fox	20/07/2019 21:11	20/07/2019 21:11	Cool	Carcass	21:11:00	Carcass
K2	Red Fox	29/07/2019 1:18	29/07/2019 1:18	Cool	Carcass	01:18:00	Carcass
K2	Red Fox	8/08/2019 22:22	8/08/2019 22:22	Cool	Carcass	22:22:00	Carcass
K2	Red Fox	9/08/2019 2:03	9/08/2019 2:03	Cool	Carcass	02:03:00	Carcass
K20	Red Fox	17/07/2019 6:05	17/07/2019 6:05	Cool	Carcass	06:05:00	Carcass
K20	Red Fox	26/07/2019 2:17	26/07/2019 2:17	Cool	Carcass	02:17:00	Carcass
K20	Red Fox	2/08/2019 3:46	2/08/2019 3:42	Cool	Carcass	03:42:00	Carcass
K20	Red Fox	2/08/2019 4:05	2/08/2019 4:05	Cool	Carcass	04:05:00	Carcass
K20	Red Fox	3/08/2019 1:07	3/08/2019 1:07	Cool	Carcass	01:07:00	Carcass
K20	Red Fox	6/08/2019 19:42	6/08/2019 19:27	Cool	Carcass	19:27:00	Carcass
K20	Red Fox	6/08/2019 20:17	6/08/2019 20:17	Cool	Carcass	20:17:00	Carcass
K20	Red Fox	6/08/2019 21:16	6/08/2019 21:16	Cool	Carcass	21:16:00	Carcass
K20	Red Fox	7/08/2019 0:04	6/08/2019 23:59	Cool	Carcass	23:59:00	Carcass
K20	Red Fox	7/08/2019 4:39	7/08/2019 4:19	Cool	Carcass	04:19:00	Carcass
K20	Red Fox	7/08/2019 5:24	7/08/2019 5:24	Cool	Carcass	05:24:00	Carcass
K20	Red Fox	8/08/2019 2:27	8/08/2019 2:26	Cool	Carcass	02:26:00	Carcass
K20	Red Fox	8/08/2019 2:20	8/08/2019 1:52	Cool	Carcass	01:52:00	Carcass
K20	Red Fox	8/08/2019 19:32	8/08/2019 19:26	Cool	Carcass	19:26:00	Carcass
K20	Red Fox	8/08/2019 20:09	8/08/2019 19:50	Cool	Carcass	19:50:00	Carcass
K20	Red Fox	9/08/2019 2:29	9/08/2019 2:26	Cool	Carcass	02:26:00	Carcass
K20	Red Fox	9/08/2019 2:46	9/08/2019 2:46	Cool	Carcass	02:46:00	Carcass
K3	Red Fox	16/07/2019 22:50	16/07/2019 22:50	Cool	Carcass	22:50:00	Carcass
K3	Red Fox	17/07/2019 20:39	17/07/2019 20:31	Cool	Carcass	20:31:00	Carcass
K3	Red Fox	18/07/2019 19:47	18/07/2019 19:47	Cool	Carcass	19:47:00	Carcass
K3	Red Fox	18/07/2019 20:00	18/07/2019 20:00	Cool	Carcass	20:00:00	Carcass
K3	Red Fox	20/07/2019 20:04	20/07/2019 20:04	Cool	Carcass	20:04:00	Carcass
K3	Red Fox	21/07/2019 1:35	21/07/2019 1:34	Cool	Carcass	01:34:00	Carcass
K3	Red Fox	21/07/2019 5:39	21/07/2019 5:36	Cool	Carcass	05:36:00	Carcass
K3	Red Fox	21/07/2019 18:32	21/07/2019 18:30	Cool	Carcass	18:30:00	Carcass
K3	Red Fox	21/07/2019 21:52	21/07/2019 21:51	Cool	Carcass	21:51:00	Carcass
K3	Red Fox	22/07/2019 3:22	22/07/2019 3:22	Cool	Carcass	03:22:00	Carcass
K3	Red Fox	26/07/2019 19:13	26/07/2019 19:13	Cool	Carcass	19:13:00	Carcass
K3	Red Fox	27/07/2019 4:48	27/07/2019 4:48	Cool	Carcass	04:48:00	Carcass
K3	Red Fox	31/07/2019 3:27	31/07/2019 3:26	Cool	Carcass	03:26:00	Carcass
K3	Red Fox	2/08/2019 21:14	2/08/2019 21:14	Cool	Carcass	21:14:00	Carcass
K3	Red Fox	3/08/2019 21:35	3/08/2019 21:35	Cool	Carcass	21:35:00	Carcass
K3	Red Fox	8/08/2019 3:48	8/08/2019 3:47	Cool	Carcass	03:47:00	Carcass
K3	Red Fox	9/08/2019 1:02	9/08/2019 0:59	Cool	Carcass	00:59:00	Carcass
K4	Red Fox	14/07/2019 4:54	14/07/2019 4:54	Cool	Carcass	04:54:00	Carcass
K4	Red Fox	15/07/2019 23:32	15/07/2019 23:32	Cool	Carcass	23:32:00	Carcass
K4	Red Fox	16/07/2019 5:59	16/07/2019 5:59	Cool	Carcass	05:59:00	Carcass
K4	Red Fox	16/07/2019 23:12	16/07/2019 23:12	Cool	Carcass	23:12:00	Carcass
K4	Red Fox	17/07/2019 23:31	17/07/2019 23:31	Cool	Carcass	23:31:00	Carcass
K4	Red Fox	18/07/2019 20:45	18/07/2019 20:37	Cool	Carcass	20:37:00	Carcass
K4	Red Fox	21/07/2019 21:25	21/07/2019 21:25	Cool	Carcass	21:25:00	Carcass
K4	Red Fox	21/07/2019 22:47	21/07/2019 22:47	Cool	Carcass	22:47:00	Carcass
K4	Red Fox	23/07/2019 19:03	23/07/2019 19:02	Cool	Carcass	19:02:00	Carcass
K4	Red Fox	23/07/2019 19:54	23/07/2019 19:53	Cool	Carcass	19:53:00	Carcass
K4	Red Fox	1/08/2019 2:24	1/08/2019 2:24	Cool	Carcass	02:24:00	Carcass
K4	Red Fox	3/08/2019 21:04	3/08/2019 21:04	Cool	Carcass	21:04:00	Carcass
K4	Red Fox	4/08/2019 6:02	4/08/2019 6:02	Cool	Carcass	06:02:00	Carcass
K4	Red Fox	4/08/2019 19:32	4/08/2019 19:32	Cool	Carcass	19:32:00	Carcass
K4	Red Fox	4/08/2019 21:09	4/08/2019 21:08	Cool	Carcass	21:08:00	Carcass
K4	Red Fox	5/08/2019 20:44	5/08/2019 20:44	Cool	Carcass	20:44:00	Carcass
K5	Red Fox	3/08/2019 20:47	3/08/2019 20:47	Cool	Carcass	20:47:00	Carcass
K6	Red Fox	14/07/2019 1:58	14/07/2019 1:54	Cool	Carcass	01:54:00	Carcass
K6	Red Fox	14/07/2019 6:39	14/07/2019 6:39	Cool	Carcass	06:39:00	Carcass
K6	Red Fox	17/07/2019 22:18	17/07/2019 22:18	Cool	Carcass	22:18:00	Carcass
K6	Red Fox	25/07/2019 0:46	25/07/2019 0:46	Cool	Carcass	00:46:00	Carcass
K6	Red Fox	26/07/2019 1:46	26/07/2019 1:46	Cool	Carcass	01:46:00	Carcass
K6	Red Fox	6/08/2019 2:26	6/08/2019 2:26	Cool	Carcass	02:26:00	Carcass
K6	Red Fox	8/08/2019 0:43	8/08/2019 0:43	Cool	Carcass	00:43:00	Carcass
K7	Red Fox	15/07/2019 4:46	15/07/2019 4:46	Cool	Carcass	04:46:00	Carcass
K7	Red Fox	15/07/2019 20:18	15/07/2019 20:12	Cool	Carcass	20:12:00	Carcass
K7	Red Fox	16/07/2019 2:19	16/07/2019 1:21	Cool	Carcass	01:21:00	Carcass
K7	Red Fox	16/07/2019 2:35	16/07/2019 2:35	Cool	Carcass	02:35:00	Carcass
K7	Red Fox	21/07/2019 3:54	21/07/2019 3:54	Cool	Carcass	03:54:00	Carcass
K8	Red Fox	11/07/2019 21:24	11/07/2019 21:24	Cool	Carcass	21:24:00	Carcass
K8	Red Fox	11/07/2019 21:40	11/07/2019 21:39	Cool	Carcass	21:39:00	Carcass
K8	Red Fox	12/07/2019 0:56	12/07/2019 0:56	Cool	Carcass	00:56:00	Carcass
K8	Red Fox	12/07/2019 2:02	12/07/2019 2:02	Cool	Carcass	02:02:00	Carcass
K8	Red Fox	12/07/2019 2:15	12/07/2019 2:14	Cool	Carcass	02:14:00	Carcass
K8	Red Fox	13/07/2019 20:51	13/07/2019 20:50	Cool	Carcass	20:50:00	Carcass
K8	Red Fox	23/07/2019 1:39	23/07/2019 1:38	Cool	Carcass	01:38:00	Carcass
K8	Red Fox	24/07/2019 19:35	24/07/2019 19:34	Cool	Carcass	19:34:00	Carcass
K8	Red Fox	27/07/2019 19:54	27/07/2019 19:53	Cool	Carcass	19:53:00	Carcass
K8	Red Fox	4/08/2019 4:46	4/08/2019 4:46	Cool	Carcass	04:46:00	Carcass
K9	Red Fox	16/07/2019 4:14	16/07/2019 4:14	Cool	Carcass	04:14:00	Carcass
K9	Red Fox	7/08/2019 5:31	7/08/2019 5:31	Cool	Carcass	05:31:00	Carcass
K1	Dingo	13/07/2019 20:24	13/07/2019 20:24	Cool	Carcass	20:24:00	Carcass
K1	Dingo	14/07/2019 6:58	14/07/2019 6:57	Cool	Carcass	06:57:00	Carcass
K1	Dingo	14/07/2019 17:45	14/07/2019 17:44	Cool	Carcass	17:44:00	Carcass
K1	Dingo	14/07/2019 22:13	14/07/2019 22:12	Cool	Carcass	22:12:00	Carcass
K1	Dingo	17/07/2019 11:27	17/07/2019 11:06	Cool	Carcass	11:06:00	Carcass
K1	Dingo	17/07/2019 19:37	17/07/2019 19:06	Cool	Carcass	19:06:00	Carcass
K1	Dingo	18/07/2019 17:32	18/07/2019 17:13	Cool	Carcass	17:13:00	Carcass
K1	Dingo	19/07/2019 10:08	19/07/2019 10:00	Cool	Carcass	10:00:00	Carcass
K1	Dingo	19/07/2019 17:54	19/07/2019 17:42	Cool	Carcass	17:42:00	Carcass
K1	Dingo	21/07/2019 9:01	21/07/2019 8:40	Cool	Carcass	08:40:00	Carcass
K1	Dingo	3/08/2019 2:48	3/08/2019 2:48	Cool	Carcass	02:48:00	Carcass
K1	Dingo	3/08/2019 6:55	3/08/2019 6:55	Cool	Carcass	06:55:00	Carcass
K10	Dingo	15/07/2019 17:57	15/07/2019 17:55	Cool	Carcass	17:55:00	Carcass
K10	Dingo	15/07/2019 19:24	15/07/2019 18:42	Cool	Carcass	18:42:00	Carcass
K10	Dingo	15/07/2019 19:41	15/07/2019 19:40	Cool	Carcass	19:40:00	Carcass
K10	Dingo	15/07/2019 20:32	15/07/2019 20:31	Cool	Carcass	20:31:00	Carcass
K10	Dingo	15/07/2019 21:15	15/07/2019 21:15	Cool	Carcass	21:15:00	Carcass
K10	Dingo	15/07/2019 23:07	15/07/2019 23:06	Cool	Carcass	23:06:00	Carcass
K10	Dingo	16/07/2019 18:53	16/07/2019 18:16	Cool	Carcass	18:16:00	Carcass
K10	Dingo	17/07/2019 22:43	17/07/2019 22:43	Cool	Carcass	22:43:00	Carcass
K10	Dingo	20/07/2019 10:32	20/07/2019 10:32	Cool	Carcass	10:32:00	Carcass
K10	Dingo	20/07/2019 9:59	20/07/2019 10:00	Cool	Carcass	10:00:00	Carcass
K10	Dingo	22/07/2019 1:58	22/07/2019 1:19	Cool	Carcass	01:19:00	Carcass
K10	Dingo	25/07/2019 17:34	25/07/2019 17:34	Cool	Carcass	17:34:00	Carcass
K10	Dingo	30/07/2019 8:33	30/07/2019 7:45	Cool	Carcass	07:45:00	Carcass
K10	Dingo	30/07/2019 9:19	30/07/2019 9:19	Cool	Carcass	09:19:00	Carcass
K11	Dingo	11/07/2019 16:46	11/07/2019 16:43	Cool	Carcass	16:43:00	Carcass
K11	Dingo	11/07/2019 18:08	11/07/2019 17:01	Cool	Carcass	17:01:00	Carcass
K11	Dingo	12/07/2019 0:24	11/07/2019 23:44	Cool	Carcass	23:44:00	Carcass
K11	Dingo	12/07/2019 0:47	12/07/2019 0:47	Cool	Carcass	00:47:00	Carcass
K11	Dingo	12/07/2019 1:55	12/07/2019 1:36	Cool	Carcass	01:36:00	Carcass
K11	Dingo	12/07/2019 6:50	12/07/2019 5:57	Cool	Carcass	05:57:00	Carcass
K11	Dingo	12/07/2019 10:57	12/07/2019 10:25	Cool	Carcass	10:25:00	Carcass
K11	Dingo	12/07/2019 15:03	12/07/2019 14:41	Cool	Carcass	14:41:00	Carcass
K11	Dingo	12/07/2019 19:38	12/07/2019 18:13	Cool	Carcass	18:13:00	Carcass
K11	Dingo	12/07/2019 19:52	12/07/2019 19:49	Cool	Carcass	19:49:00	Carcass
K11	Dingo	16/07/2019 20:05	16/07/2019 20:04	Cool	Carcass	20:04:00	Carcass
K11	Dingo	20/07/2019 2:43	20/07/2019 2:36	Cool	Carcass	02:36:00	Carcass
K11	Dingo	25/07/2019 17:49	25/07/2019 17:48	Cool	Carcass	17:48:00	Carcass
K11	Dingo	30/07/2019 7:00	30/07/2019 7:00	Cool	Carcass	07:00:00	Carcass
K12	Dingo	12/07/2019 14:08	12/07/2019 14:08	Cool	Carcass	14:08:00	Carcass
K12	Dingo	18/07/2019 12:06	18/07/2019 12:05	Cool	Carcass	12:05:00	Carcass
K12	Dingo	27/07/2019 8:34	27/07/2019 8:33	Cool	Carcass	08:33:00	Carcass
K12	Dingo	30/07/2019 9:23	30/07/2019 9:00	Cool	Carcass	09:00:00	Carcass
K12	Dingo	30/07/2019 17:44	30/07/2019 17:16	Cool	Carcass	17:16:00	Carcass
K12	Dingo	31/07/2019 6:23	31/07/2019 6:10	Cool	Carcass	06:10:00	Carcass
K12	Dingo	4/08/2019 6:53	4/08/2019 6:52	Cool	Carcass	06:52:00	Carcass
K12	Dingo	5/08/2019 18:52	5/08/2019 18:51	Cool	Carcass	18:51:00	Carcass
K13	Dingo	12/07/2019 19:49	12/07/2019 19:09	Cool	Carcass	19:09:00	Carcass
K13	Dingo	13/07/2019 7:53	13/07/2019 7:30	Cool	Carcass	07:30:00	Carcass
K13	Dingo	13/07/2019 20:44	13/07/2019 20:19	Cool	Carcass	20:19:00	Carcass
K13	Dingo	14/07/2019 7:26	14/07/2019 6:59	Cool	Carcass	06:59:00	Carcass
K13	Dingo	15/07/2019 21:08	15/07/2019 20:49	Cool	Carcass	20:49:00	Carcass
K13	Dingo	15/07/2019 21:56	15/07/2019 21:49	Cool	Carcass	21:49:00	Carcass
K13	Dingo	16/07/2019 18:19	16/07/2019 18:05	Cool	Carcass	18:05:00	Carcass
K13	Dingo	16/07/2019 18:38	16/07/2019 18:30	Cool	Carcass	18:30:00	Carcass
K13	Dingo	16/07/2019 18:56	16/07/2019 18:52	Cool	Carcass	18:52:00	Carcass
K13	Dingo	17/07/2019 1:12	17/07/2019 0:25	Cool	Carcass	00:25:00	Carcass
K13	Dingo	17/07/2019 22:42	17/07/2019 22:39	Cool	Carcass	22:39:00	Carcass
K13	Dingo	19/07/2019 5:44	19/07/2019 5:42	Cool	Carcass	05:42:00	Carcass
K13	Dingo	19/07/2019 17:38	19/07/2019 17:38	Cool	Carcass	17:38:00	Carcass
K13	Dingo	19/07/2019 18:41	19/07/2019 18:39	Cool	Carcass	18:39:00	Carcass
K13	Dingo	19/07/2019 18:56	19/07/2019 18:55	Cool	Carcass	18:55:00	Carcass
K13	Dingo	20/07/2019 7:41	20/07/2019 7:40	Cool	Carcass	07:40:00	Carcass
K13	Dingo	21/07/2019 18:30	21/07/2019 18:30	Cool	Carcass	18:30:00	Carcass
K13	Dingo	21/07/2019 19:11	21/07/2019 19:08	Cool	Carcass	19:08:00	Carcass
K13	Dingo	27/07/2019 17:55	27/07/2019 17:54	Cool	Carcass	17:54:00	Carcass
K13	Dingo	30/07/2019 4:34	30/07/2019 4:34	Cool	Carcass	04:34:00	Carcass
K13	Dingo	31/07/2019 6:54	31/07/2019 6:54	Cool	Carcass	06:54:00	Carcass
K13	Dingo	9/08/2019 18:44	9/08/2019 18:43	Cool	Carcass	18:43:00	Carcass
K13	Dingo	9/08/2019 20:33	9/08/2019 20:29	Cool	Carcass	20:29:00	Carcass
K14	Dingo	24/07/2019 7:03	24/07/2019 7:03	Cool	Carcass	07:03:00	Carcass
K14	Dingo	25/07/2019 9:09	25/07/2019 9:09	Cool	Carcass	09:09:00	Carcass
K14	Dingo	27/07/2019 23:56	27/07/2019 23:56	Cool	Carcass	23:56:00	Carcass
K14	Dingo	28/07/2019 0:38	28/07/2019 0:19	Cool	Carcass	00:19:00	Carcass
K14	Dingo	28/07/2019 3:35	28/07/2019 2:45	Cool	Carcass	02:45:00	Carcass
K14	Dingo	28/07/2019 7:23	28/07/2019 6:50	Cool	Carcass	06:50:00	Carcass
K14	Dingo	28/07/2019 7:34	28/07/2019 7:33	Cool	Carcass	07:33:00	Carcass
K14	Dingo	28/07/2019 8:42	28/07/2019 8:01	Cool	Carcass	08:01:00	Carcass
K14	Dingo	28/07/2019 10:30	28/07/2019 10:09	Cool	Carcass	10:09:00	Carcass
K14	Dingo	28/07/2019 18:51	28/07/2019 18:28	Cool	Carcass	18:28:00	Carcass
K14	Dingo	28/07/2019 22:13	28/07/2019 21:13	Cool	Carcass	21:13:00	Carcass
K14	Dingo	28/07/2019 22:52	28/07/2019 22:25	Cool	Carcass	22:25:00	Carcass
K14	Dingo	29/07/2019 4:28	29/07/2019 4:03	Cool	Carcass	04:03:00	Carcass
K14	Dingo	30/07/2019 15:26	30/07/2019 15:26	Cool	Carcass	15:26:00	Carcass
K14	Dingo	30/07/2019 17:14	30/07/2019 16:40	Cool	Carcass	16:40:00	Carcass
K14	Dingo	30/07/2019 19:46	30/07/2019 19:40	Cool	Carcass	19:40:00	Carcass
K14	Dingo	30/07/2019 23:44	30/07/2019 23:41	Cool	Carcass	23:41:00	Carcass
K14	Dingo	31/07/2019 1:54	31/07/2019 1:18	Cool	Carcass	01:18:00	Carcass
K14	Dingo	3/08/2019 16:49	3/08/2019 16:48	Cool	Carcass	16:48:00	Carcass
K14	Dingo	4/08/2019 15:01	4/08/2019 14:59	Cool	Carcass	14:59:00	Carcass
K15	Dingo	12/07/2019 18:10	12/07/2019 18:10	Cool	Carcass	18:10:00	Carcass
K15	Dingo	13/07/2019 6:36	13/07/2019 6:33	Cool	Carcass	06:33:00	Carcass
K15	Dingo	13/07/2019 8:59	13/07/2019 8:15	Cool	Carcass	08:15:00	Carcass
K15	Dingo	13/07/2019 9:53	13/07/2019 9:53	Cool	Carcass	09:53:00	Carcass
K15	Dingo	13/07/2019 13:59	13/07/2019 13:58	Cool	Carcass	13:58:00	Carcass
K15	Dingo	13/07/2019 14:15	13/07/2019 14:15	Cool	Carcass	14:15:00	Carcass
K15	Dingo	13/07/2019 16:42	13/07/2019 16:29	Cool	Carcass	16:29:00	Carcass
K15	Dingo	13/07/2019 18:44	13/07/2019 17:49	Cool	Carcass	17:49:00	Carcass
K15	Dingo	13/07/2019 19:00	13/07/2019 18:57	Cool	Carcass	18:57:00	Carcass
K15	Dingo	13/07/2019 19:22	13/07/2019 19:12	Cool	Carcass	19:12:00	Carcass
K15	Dingo	13/07/2019 19:54	13/07/2019 19:53	Cool	Carcass	19:53:00	Carcass
K15	Dingo	13/07/2019 20:19	13/07/2019 20:12	Cool	Carcass	20:12:00	Carcass
K15	Dingo	13/07/2019 20:34	13/07/2019 20:34	Cool	Carcass	20:34:00	Carcass
K15	Dingo	13/07/2019 21:22	13/07/2019 20:52	Cool	Carcass	20:52:00	Carcass
K15	Dingo	13/07/2019 21:54	13/07/2019 21:54	Cool	Carcass	21:54:00	Carcass
K15	Dingo	13/07/2019 23:02	13/07/2019 22:57	Cool	Carcass	22:57:00	Carcass
K15	Dingo	13/07/2019 23:22	13/07/2019 23:21	Cool	Carcass	23:21:00	Carcass
K15	Dingo	13/07/2019 23:43	13/07/2019 23:43	Cool	Carcass	23:43:00	Carcass
K15	Dingo	13/07/2019 23:55	13/07/2019 23:55	Cool	Carcass	23:55:00	Carcass
K15	Dingo	14/07/2019 3:09	14/07/2019 3:07	Cool	Carcass	03:07:00	Carcass
K15	Dingo	14/07/2019 5:51	14/07/2019 5:51	Cool	Carcass	05:51:00	Carcass
K15	Dingo	14/07/2019 7:11	14/07/2019 6:25	Cool	Carcass	06:25:00	Carcass
K15	Dingo	14/07/2019 7:34	14/07/2019 7:34	Cool	Carcass	07:34:00	Carcass
K15	Dingo	14/07/2019 8:14	14/07/2019 8:14	Cool	Carcass	08:14:00	Carcass
K15	Dingo	14/07/2019 8:53	14/07/2019 8:53	Cool	Carcass	08:53:00	Carcass
K15	Dingo	14/07/2019 18:23	14/07/2019 18:13	Cool	Carcass	18:13:00	Carcass
K15	Dingo	14/07/2019 18:51	14/07/2019 18:35	Cool	Carcass	18:35:00	Carcass
K15	Dingo	14/07/2019 19:11	14/07/2019 19:09	Cool	Carcass	19:09:00	Carcass
K15	Dingo	14/07/2019 20:30	14/07/2019 19:57	Cool	Carcass	19:57:00	Carcass
K15	Dingo	14/07/2019 21:40	14/07/2019 21:40	Cool	Carcass	21:40:00	Carcass
K15	Dingo	14/07/2019 22:45	14/07/2019 22:37	Cool	Carcass	22:37:00	Carcass
K15	Dingo	15/07/2019 3:23	15/07/2019 0:32	Cool	Carcass	00:32:00	Carcass
K15	Dingo	15/07/2019 7:17	15/07/2019 6:47	Cool	Carcass	06:47:00	Carcass
K15	Dingo	15/07/2019 16:14	15/07/2019 16:13	Cool	Carcass	16:13:00	Carcass
K15	Dingo	15/07/2019 16:42	15/07/2019 16:35	Cool	Carcass	16:35:00	Carcass
K15	Dingo	15/07/2019 17:19	15/07/2019 17:06	Cool	Carcass	17:06:00	Carcass
K15	Dingo	15/07/2019 18:01	15/07/2019 17:30	Cool	Carcass	17:30:00	Carcass
K15	Dingo	16/07/2019 1:02	16/07/2019 0:04	Cool	Carcass	00:04:00	Carcass
K15	Dingo	16/07/2019 1:30	16/07/2019 1:27	Cool	Carcass	01:27:00	Carcass
K15	Dingo	16/07/2019 3:22	16/07/2019 1:46	Cool	Carcass	01:46:00	Carcass
K15	Dingo	16/07/2019 5:50	16/07/2019 5:49	Cool	Carcass	05:49:00	Carcass
K15	Dingo	16/07/2019 6:33	16/07/2019 6:31	Cool	Carcass	06:31:00	Carcass
K15	Dingo	16/07/2019 6:47	16/07/2019 6:46	Cool	Carcass	06:46:00	Carcass
K15	Dingo	16/07/2019 19:40	16/07/2019 19:39	Cool	Carcass	19:39:00	Carcass
K15	Dingo	16/07/2019 19:54	16/07/2019 19:50	Cool	Carcass	19:50:00	Carcass
K15	Dingo	16/07/2019 21:25	16/07/2019 21:25	Cool	Carcass	21:25:00	Carcass
K15	Dingo	17/07/2019 2:38	17/07/2019 2:24	Cool	Carcass	02:24:00	Carcass
K15	Dingo	17/07/2019 7:44	17/07/2019 7:42	Cool	Carcass	07:42:00	Carcass
K15	Dingo	17/07/2019 20:25	17/07/2019 19:30	Cool	Carcass	19:30:00	Carcass
K15	Dingo	22/07/2019 3:53	22/07/2019 3:52	Cool	Carcass	03:52:00	Carcass
K15	Dingo	24/07/2019 9:33	24/07/2019 9:32	Cool	Carcass	09:32:00	Carcass
K16	Dingo	17/07/2019 2:09	17/07/2019 2:08	Cool	Carcass	02:08:00	Carcass
K16	Dingo	22/07/2019 3:32	22/07/2019 3:31	Cool	Carcass	03:31:00	Carcass
K16	Dingo	24/07/2019 8:11	24/07/2019 8:11	Cool	Carcass	08:11:00	Carcass
K16	Dingo	28/07/2019 5:46	28/07/2019 5:16	Cool	Carcass	05:16:00	Carcass
K16	Dingo	30/07/2019 14:38	30/07/2019 14:38	Cool	Carcass	14:38:00	Carcass
K16	Dingo	30/07/2019 18:18	30/07/2019 18:01	Cool	Carcass	18:01:00	Carcass
K16	Dingo	30/07/2019 21:01	30/07/2019 20:14	Cool	Carcass	20:14:00	Carcass
K16	Dingo	31/07/2019 1:07	31/07/2019 0:06	Cool	Carcass	00:06:00	Carcass
K16	Dingo	2/08/2019 5:52	2/08/2019 5:52	Cool	Carcass	05:52:00	Carcass
K16	Dingo	2/08/2019 7:37	2/08/2019 7:37	Cool	Carcass	07:37:00	Carcass
K16	Dingo	2/08/2019 8:31	2/08/2019 8:26	Cool	Carcass	08:26:00	Carcass
K16	Dingo	2/08/2019 17:28	2/08/2019 17:09	Cool	Carcass	17:09:00	Carcass
K16	Dingo	3/08/2019 3:09	3/08/2019 3:09	Cool	Carcass	03:09:00	Carcass
K16	Dingo	4/08/2019 16:19	4/08/2019 15:38	Cool	Carcass	15:38:00	Carcass
K16	Dingo	8/08/2019 8:49	8/08/2019 8:48	Cool	Carcass	08:48:00	Carcass
K17	Dingo	23/07/2019 2:56	23/07/2019 2:56	Cool	Carcass	02:56:00	Carcass
K17	Dingo	25/07/2019 20:43	25/07/2019 18:36	Cool	Carcass	18:36:00	Carcass
K17	Dingo	30/07/2019 4:13	30/07/2019 4:09	Cool	Carcass	04:09:00	Carcass
K17	Dingo	30/07/2019 10:24	30/07/2019 10:22	Cool	Carcass	10:22:00	Carcass
K18	Dingo	12/07/2019 16:21	12/07/2019 16:21	Cool	Carcass	16:21:00	Carcass
K18	Dingo	12/07/2019 17:25	12/07/2019 17:22	Cool	Carcass	17:22:00	Carcass
K18	Dingo	12/07/2019 17:46	12/07/2019 17:44	Cool	Carcass	17:44:00	Carcass
K18	Dingo	12/07/2019 18:52	12/07/2019 18:25	Cool	Carcass	18:25:00	Carcass
K18	Dingo	12/07/2019 22:20	12/07/2019 21:51	Cool	Carcass	21:51:00	Carcass
K18	Dingo	13/07/2019 11:19	13/07/2019 11:02	Cool	Carcass	11:02:00	Carcass
K18	Dingo	16/07/2019 22:42	16/07/2019 22:41	Cool	Carcass	22:41:00	Carcass
K18	Dingo	17/07/2019 19:58	17/07/2019 19:41	Cool	Carcass	19:41:00	Carcass
K18	Dingo	17/07/2019 21:25	17/07/2019 21:17	Cool	Carcass	21:17:00	Carcass
K18	Dingo	17/07/2019 21:47	17/07/2019 21:38	Cool	Carcass	21:38:00	Carcass
K18	Dingo	17/07/2019 23:28	17/07/2019 23:28	Cool	Carcass	23:28:00	Carcass
K18	Dingo	18/07/2019 0:45	18/07/2019 0:07	Cool	Carcass	00:07:00	Carcass
K18	Dingo	18/07/2019 7:31	18/07/2019 7:17	Cool	Carcass	07:17:00	Carcass
K18	Dingo	18/07/2019 18:49	18/07/2019 18:20	Cool	Carcass	18:20:00	Carcass
K18	Dingo	19/07/2019 5:08	19/07/2019 4:36	Cool	Carcass	04:36:00	Carcass
K18	Dingo	19/07/2019 22:07	19/07/2019 19:02	Cool	Carcass	19:02:00	Carcass
K18	Dingo	20/07/2019 2:07	20/07/2019 1:46	Cool	Carcass	01:46:00	Carcass
K18	Dingo	20/07/2019 5:57	20/07/2019 5:10	Cool	Carcass	05:10:00	Carcass
K18	Dingo	20/07/2019 8:31	20/07/2019 8:31	Cool	Carcass	08:31:00	Carcass
K18	Dingo	20/07/2019 21:26	20/07/2019 21:04	Cool	Carcass	21:04:00	Carcass
K18	Dingo	27/07/2019 6:08	27/07/2019 6:07	Cool	Carcass	06:07:00	Carcass
K18	Dingo	3/08/2019 7:11	3/08/2019 7:09	Cool	Carcass	07:09:00	Carcass
K18	Dingo	3/08/2019 21:48	3/08/2019 21:47	Cool	Carcass	21:47:00	Carcass
K19	Dingo	15/07/2019 6:07	15/07/2019 6:05	Cool	Carcass	06:05:00	Carcass
K19	Dingo	18/07/2019 21:59	18/07/2019 21:58	Cool	Carcass	21:58:00	Carcass
K19	Dingo	20/07/2019 6:26	20/07/2019 5:54	Cool	Carcass	05:54:00	Carcass
K19	Dingo	20/07/2019 23:16	20/07/2019 22:55	Cool	Carcass	22:55:00	Carcass
K19	Dingo	21/07/2019 0:49	20/07/2019 23:39	Cool	Carcass	23:39:00	Carcass
K19	Dingo	21/07/2019 2:12	21/07/2019 2:02	Cool	Carcass	02:02:00	Carcass
K19	Dingo	21/07/2019 2:52	21/07/2019 2:26	Cool	Carcass	02:26:00	Carcass
K19	Dingo	21/07/2019 5:21	21/07/2019 5:07	Cool	Carcass	05:07:00	Carcass
K19	Dingo	21/07/2019 8:12	21/07/2019 7:15	Cool	Carcass	07:15:00	Carcass
K19	Dingo	21/07/2019 21:03	21/07/2019 19:35	Cool	Carcass	19:35:00	Carcass
K19	Dingo	22/07/2019 5:40	22/07/2019 4:52	Cool	Carcass	04:52:00	Carcass
K19	Dingo	22/07/2019 7:38	22/07/2019 7:03	Cool	Carcass	07:03:00	Carcass
K19	Dingo	22/07/2019 9:59	22/07/2019 10:00	Cool	Carcass	10:00:00	Carcass
K19	Dingo	22/07/2019 20:13	22/07/2019 18:30	Cool	Carcass	18:30:00	Carcass
K19	Dingo	22/07/2019 21:00	22/07/2019 21:00	Cool	Carcass	21:00:00	Carcass
K19	Dingo	23/07/2019 2:10	23/07/2019 2:10	Cool	Carcass	02:10:00	Carcass
K19	Dingo	24/07/2019 19:07	24/07/2019 18:34	Cool	Carcass	18:34:00	Carcass
K19	Dingo	24/07/2019 20:09	24/07/2019 19:26	Cool	Carcass	19:26:00	Carcass
K19	Dingo	27/07/2019 3:35	27/07/2019 3:35	Cool	Carcass	03:35:00	Carcass
K19	Dingo	27/07/2019 22:01	27/07/2019 21:51	Cool	Carcass	21:51:00	Carcass
K19	Dingo	28/07/2019 1:14	28/07/2019 0:52	Cool	Carcass	00:52:00	Carcass
K19	Dingo	28/07/2019 3:51	28/07/2019 3:40	Cool	Carcass	03:40:00	Carcass
K19	Dingo	6/08/2019 19:19	6/08/2019 19:19	Cool	Carcass	19:19:00	Carcass
K19	Dingo	8/08/2019 6:09	8/08/2019 6:08	Cool	Carcass	06:08:00	Carcass
K20	Dingo	16/07/2019 22:34	16/07/2019 22:33	Cool	Carcass	22:33:00	Carcass
K20	Dingo	22/07/2019 4:27	22/07/2019 4:26	Cool	Carcass	04:26:00	Carcass
K20	Dingo	22/07/2019 4:44	22/07/2019 4:37	Cool	Carcass	04:37:00	Carcass
K20	Dingo	25/07/2019 22:02	25/07/2019 22:01	Cool	Carcass	22:01:00	Carcass
K20	Dingo	27/07/2019 21:38	27/07/2019 21:37	Cool	Carcass	21:37:00	Carcass
K20	Dingo	27/07/2019 21:51	27/07/2019 21:49	Cool	Carcass	21:49:00	Carcass
K20	Dingo	3/08/2019 14:02	3/08/2019 14:02	Cool	Carcass	14:02:00	Carcass
K20	Dingo	4/08/2019 0:27	4/08/2019 0:26	Cool	Carcass	00:26:00	Carcass
K20	Dingo	6/08/2019 20:48	6/08/2019 20:19	Cool	Carcass	20:19:00	Carcass
K20	Dingo	7/08/2019 21:19	7/08/2019 21:12	Cool	Carcass	21:12:00	Carcass
K20	Dingo	8/08/2019 4:56	8/08/2019 4:17	Cool	Carcass	04:17:00	Carcass
K20	Dingo	8/08/2019 18:16	8/08/2019 17:55	Cool	Carcass	17:55:00	Carcass
K20	Dingo	8/08/2019 18:48	8/08/2019 18:29	Cool	Carcass	18:29:00	Carcass
K3	Dingo	14/07/2019 16:00	14/07/2019 16:00	Cool	Carcass	16:00:00	Carcass
K3	Dingo	15/07/2019 16:21	15/07/2019 16:20	Cool	Carcass	16:20:00	Carcass
K3	Dingo	15/07/2019 21:48	15/07/2019 21:26	Cool	Carcass	21:26:00	Carcass
K3	Dingo	16/07/2019 10:09	16/07/2019 10:09	Cool	Carcass	10:09:00	Carcass
K3	Dingo	16/07/2019 11:03	16/07/2019 11:02	Cool	Carcass	11:02:00	Carcass
K3	Dingo	16/07/2019 18:40	16/07/2019 18:24	Cool	Carcass	18:24:00	Carcass
K3	Dingo	16/07/2019 19:31	16/07/2019 19:05	Cool	Carcass	19:05:00	Carcass
K3	Dingo	16/07/2019 21:42	16/07/2019 21:42	Cool	Carcass	21:42:00	Carcass
K3	Dingo	17/07/2019 3:12	17/07/2019 2:42	Cool	Carcass	02:42:00	Carcass
K3	Dingo	17/07/2019 8:52	17/07/2019 8:24	Cool	Carcass	08:24:00	Carcass
K3	Dingo	17/07/2019 9:38	17/07/2019 9:04	Cool	Carcass	09:04:00	Carcass
K3	Dingo	17/07/2019 10:50	17/07/2019 10:34	Cool	Carcass	10:34:00	Carcass
K3	Dingo	17/07/2019 12:30	17/07/2019 12:27	Cool	Carcass	12:27:00	Carcass
K3	Dingo	17/07/2019 13:22	17/07/2019 13:09	Cool	Carcass	13:09:00	Carcass
K3	Dingo	17/07/2019 13:35	17/07/2019 13:32	Cool	Carcass	13:32:00	Carcass
K3	Dingo	17/07/2019 16:24	17/07/2019 15:41	Cool	Carcass	15:41:00	Carcass
K3	Dingo	17/07/2019 16:48	17/07/2019 16:45	Cool	Carcass	16:45:00	Carcass
K3	Dingo	17/07/2019 17:10	17/07/2019 17:09	Cool	Carcass	17:09:00	Carcass
K3	Dingo	17/07/2019 17:59	17/07/2019 17:52	Cool	Carcass	17:52:00	Carcass
K3	Dingo	17/07/2019 18:26	17/07/2019 18:15	Cool	Carcass	18:15:00	Carcass
K3	Dingo	17/07/2019 19:22	17/07/2019 18:44	Cool	Carcass	18:44:00	Carcass
K3	Dingo	17/07/2019 22:40	17/07/2019 21:42	Cool	Carcass	21:42:00	Carcass
K3	Dingo	17/07/2019 23:19	17/07/2019 22:51	Cool	Carcass	22:51:00	Carcass
K3	Dingo	17/07/2019 23:29	17/07/2019 23:29	Cool	Carcass	23:29:00	Carcass
K3	Dingo	17/07/2019 23:51	17/07/2019 23:40	Cool	Carcass	23:40:00	Carcass
K3	Dingo	18/07/2019 0:39	18/07/2019 0:38	Cool	Carcass	00:38:00	Carcass
K3	Dingo	18/07/2019 4:00	18/07/2019 3:56	Cool	Carcass	03:56:00	Carcass
K3	Dingo	18/07/2019 5:02	18/07/2019 5:02	Cool	Carcass	05:02:00	Carcass
K3	Dingo	18/07/2019 16:49	18/07/2019 16:49	Cool	Carcass	16:49:00	Carcass
K3	Dingo	21/07/2019 5:49	21/07/2019 5:48	Cool	Carcass	05:48:00	Carcass
K3	Dingo	22/07/2019 20:36	22/07/2019 20:36	Cool	Carcass	20:36:00	Carcass
K3	Dingo	8/08/2019 20:44	8/08/2019 20:43	Cool	Carcass	20:43:00	Carcass
K4	Dingo	13/07/2019 23:32	13/07/2019 22:19	Cool	Carcass	22:19:00	Carcass
K4	Dingo	14/07/2019 7:54	14/07/2019 7:41	Cool	Carcass	07:41:00	Carcass
K4	Dingo	14/07/2019 11:42	14/07/2019 11:30	Cool	Carcass	11:30:00	Carcass
K4	Dingo	14/07/2019 15:40	14/07/2019 15:38	Cool	Carcass	15:38:00	Carcass
K4	Dingo	14/07/2019 17:22	14/07/2019 17:17	Cool	Carcass	17:17:00	Carcass
K4	Dingo	15/07/2019 22:33	15/07/2019 22:32	Cool	Carcass	22:32:00	Carcass
K4	Dingo	16/07/2019 2:02	16/07/2019 1:32	Cool	Carcass	01:32:00	Carcass
K4	Dingo	16/07/2019 15:05	16/07/2019 14:50	Cool	Carcass	14:50:00	Carcass
K4	Dingo	16/07/2019 20:59	16/07/2019 20:37	Cool	Carcass	20:37:00	Carcass
K4	Dingo	16/07/2019 22:33	16/07/2019 22:25	Cool	Carcass	22:25:00	Carcass
K4	Dingo	17/07/2019 3:24	17/07/2019 3:23	Cool	Carcass	03:23:00	Carcass
K4	Dingo	23/07/2019 13:00	23/07/2019 13:00	Cool	Carcass	13:00:00	Carcass
K4	Dingo	23/07/2019 13:36	23/07/2019 13:36	Cool	Carcass	13:36:00	Carcass
K4	Dingo	29/07/2019 7:36	29/07/2019 7:35	Cool	Carcass	07:35:00	Carcass
K4	Dingo	3/08/2019 3:46	3/08/2019 3:45	Cool	Carcass	03:45:00	Carcass
K4	Dingo	3/08/2019 14:25	3/08/2019 14:24	Cool	Carcass	14:24:00	Carcass
K4	Dingo	7/08/2019 6:34	7/08/2019 6:34	Cool	Carcass	06:34:00	Carcass
K5	Dingo	13/07/2019 23:58	13/07/2019 23:58	Cool	Carcass	23:58:00	Carcass
K5	Dingo	22/07/2019 7:50	22/07/2019 7:50	Cool	Carcass	07:50:00	Carcass
K5	Dingo	27/07/2019 2:48	27/07/2019 2:48	Cool	Carcass	02:48:00	Carcass
K5	Dingo	29/07/2019 7:49	29/07/2019 7:49	Cool	Carcass	07:49:00	Carcass
K5	Dingo	29/07/2019 9:01	29/07/2019 9:01	Cool	Carcass	09:01:00	Carcass
K5	Dingo	7/08/2019 7:03	7/08/2019 7:02	Cool	Carcass	07:02:00	Carcass
K5	Dingo	9/08/2019 14:48	9/08/2019 14:38	Cool	Carcass	14:38:00	Carcass
K5	Dingo	9/08/2019 17:12	9/08/2019 17:08	Cool	Carcass	17:08:00	Carcass
K6	Dingo	13/07/2019 17:49	13/07/2019 17:47	Cool	Carcass	17:47:00	Carcass
K6	Dingo	13/07/2019 18:33	13/07/2019 18:00	Cool	Carcass	18:00:00	Carcass
K6	Dingo	13/07/2019 21:34	13/07/2019 21:34	Cool	Carcass	21:34:00	Carcass
K6	Dingo	14/07/2019 0:24	14/07/2019 0:23	Cool	Carcass	00:23:00	Carcass
K6	Dingo	14/07/2019 2:17	14/07/2019 2:17	Cool	Carcass	02:17:00	Carcass
K6	Dingo	14/07/2019 19:02	14/07/2019 19:02	Cool	Carcass	19:02:00	Carcass
K6	Dingo	16/07/2019 19:01	16/07/2019 18:44	Cool	Carcass	18:44:00	Carcass
K6	Dingo	17/07/2019 4:02	17/07/2019 3:32	Cool	Carcass	03:32:00	Carcass
K6	Dingo	17/07/2019 10:59	17/07/2019 10:44	Cool	Carcass	10:44:00	Carcass
K6	Dingo	17/07/2019 11:28	17/07/2019 11:16	Cool	Carcass	11:16:00	Carcass
K6	Dingo	17/07/2019 17:13	17/07/2019 17:01	Cool	Carcass	17:01:00	Carcass
K6	Dingo	17/07/2019 20:31	17/07/2019 20:30	Cool	Carcass	20:30:00	Carcass
K6	Dingo	17/07/2019 20:51	17/07/2019 20:46	Cool	Carcass	20:46:00	Carcass
K6	Dingo	18/07/2019 0:28	18/07/2019 0:13	Cool	Carcass	00:13:00	Carcass
K6	Dingo	18/07/2019 15:28	18/07/2019 15:21	Cool	Carcass	15:21:00	Carcass
K6	Dingo	19/07/2019 16:17	19/07/2019 15:52	Cool	Carcass	15:52:00	Carcass
K6	Dingo	19/07/2019 21:24	19/07/2019 21:23	Cool	Carcass	21:23:00	Carcass
K6	Dingo	20/07/2019 12:29	20/07/2019 12:29	Cool	Carcass	12:29:00	Carcass
K6	Dingo	20/07/2019 12:47	20/07/2019 12:42	Cool	Carcass	12:42:00	Carcass
K6	Dingo	20/07/2019 16:45	20/07/2019 16:29	Cool	Carcass	16:29:00	Carcass
K6	Dingo	20/07/2019 17:20	20/07/2019 17:09	Cool	Carcass	17:09:00	Carcass
K6	Dingo	23/07/2019 1:27	23/07/2019 1:27	Cool	Carcass	01:27:00	Carcass
K6	Dingo	23/07/2019 20:11	23/07/2019 20:11	Cool	Carcass	20:11:00	Carcass
K6	Dingo	27/07/2019 14:56	27/07/2019 14:56	Cool	Carcass	14:56:00	Carcass
K6	Dingo	3/08/2019 22:03	3/08/2019 21:56	Cool	Carcass	21:56:00	Carcass
K6	Dingo	7/08/2019 17:40	7/08/2019 17:40	Cool	Carcass	17:40:00	Carcass
K6	Dingo	9/08/2019 0:25	9/08/2019 0:25	Cool	Carcass	00:25:00	Carcass
K7	Dingo	14/07/2019 9:31	14/07/2019 9:12	Cool	Carcass	09:12:00	Carcass
K7	Dingo	14/07/2019 11:28	14/07/2019 11:26	Cool	Carcass	11:26:00	Carcass
K7	Dingo	14/07/2019 11:47	14/07/2019 11:39	Cool	Carcass	11:39:00	Carcass
K7	Dingo	14/07/2019 13:04	14/07/2019 13:04	Cool	Carcass	13:04:00	Carcass
K7	Dingo	14/07/2019 16:14	14/07/2019 16:14	Cool	Carcass	16:14:00	Carcass
K7	Dingo	14/07/2019 17:00	14/07/2019 16:45	Cool	Carcass	16:45:00	Carcass
K7	Dingo	14/07/2019 22:39	14/07/2019 22:24	Cool	Carcass	22:24:00	Carcass
K7	Dingo	15/07/2019 0:07	15/07/2019 0:06	Cool	Carcass	00:06:00	Carcass
K7	Dingo	15/07/2019 2:30	15/07/2019 1:36	Cool	Carcass	01:36:00	Carcass
K7	Dingo	15/07/2019 2:49	15/07/2019 2:47	Cool	Carcass	02:47:00	Carcass
K7	Dingo	15/07/2019 4:33	15/07/2019 3:54	Cool	Carcass	03:54:00	Carcass
K7	Dingo	15/07/2019 7:53	15/07/2019 7:26	Cool	Carcass	07:26:00	Carcass
K7	Dingo	15/07/2019 12:50	15/07/2019 12:47	Cool	Carcass	12:47:00	Carcass
K7	Dingo	15/07/2019 13:21	15/07/2019 13:16	Cool	Carcass	13:16:00	Carcass
K7	Dingo	15/07/2019 18:36	15/07/2019 18:34	Cool	Carcass	18:34:00	Carcass
K7	Dingo	15/07/2019 18:48	15/07/2019 16:30	Cool	Carcass	16:30:00	Carcass
K7	Dingo	15/07/2019 19:20	15/07/2019 19:06	Cool	Carcass	19:06:00	Carcass
K7	Dingo	15/07/2019 19:59	15/07/2019 19:58	Cool	Carcass	19:58:00	Carcass
K7	Dingo	15/07/2019 21:05	15/07/2019 21:04	Cool	Carcass	21:04:00	Carcass
K7	Dingo	16/07/2019 0:54	16/07/2019 0:52	Cool	Carcass	00:52:00	Carcass
K7	Dingo	16/07/2019 1:13	16/07/2019 1:12	Cool	Carcass	01:12:00	Carcass
K7	Dingo	16/07/2019 7:24	16/07/2019 7:20	Cool	Carcass	07:20:00	Carcass
K7	Dingo	19/07/2019 18:39	19/07/2019 18:39	Cool	Carcass	18:39:00	Carcass
K7	Dingo	22/07/2019 8:38	22/07/2019 8:38	Cool	Carcass	08:38:00	Carcass
K7	Dingo	5/08/2019 23:41	5/08/2019 23:41	Cool	Carcass	23:41:00	Carcass
K7	Dingo	7/08/2019 17:26	7/08/2019 17:26	Cool	Carcass	17:26:00	Carcass
K8	Dingo	11/07/2019 17:01	11/07/2019 16:38	Cool	Carcass	16:38:00	Carcass
K8	Dingo	11/07/2019 18:45	11/07/2019 18:45	Cool	Carcass	18:45:00	Carcass
K8	Dingo	11/07/2019 18:42	11/07/2019 17:30	Cool	Carcass	17:30:00	Carcass
K8	Dingo	11/07/2019 22:22	11/07/2019 22:19	Cool	Carcass	22:19:00	Carcass
K8	Dingo	11/07/2019 23:42	11/07/2019 23:04	Cool	Carcass	23:04:00	Carcass
K8	Dingo	11/07/2019 23:56	11/07/2019 23:55	Cool	Carcass	23:55:00	Carcass
K8	Dingo	12/07/2019 0:11	12/07/2019 0:07	Cool	Carcass	00:07:00	Carcass
K8	Dingo	12/07/2019 0:58	12/07/2019 0:57	Cool	Carcass	00:57:00	Carcass
K8	Dingo	12/07/2019 1:24	12/07/2019 1:01	Cool	Carcass	01:01:00	Carcass
K8	Dingo	12/07/2019 2:02	12/07/2019 2:00	Cool	Carcass	02:00:00	Carcass
K8	Dingo	12/07/2019 5:07	12/07/2019 5:07	Cool	Carcass	05:07:00	Carcass
K8	Dingo	12/07/2019 5:04	12/07/2019 4:26	Cool	Carcass	04:26:00	Carcass
K8	Dingo	12/07/2019 7:14	12/07/2019 5:57	Cool	Carcass	05:57:00	Carcass
K8	Dingo	12/07/2019 9:59	12/07/2019 10:00	Cool	Carcass	10:00:00	Carcass
K8	Dingo	12/07/2019 10:50	12/07/2019 10:46	Cool	Carcass	10:46:00	Carcass
K8	Dingo	12/07/2019 11:07	12/07/2019 11:06	Cool	Carcass	11:06:00	Carcass
K8	Dingo	12/07/2019 11:16	12/07/2019 11:16	Cool	Carcass	11:16:00	Carcass
K8	Dingo	12/07/2019 13:35	12/07/2019 13:35	Cool	Carcass	13:35:00	Carcass
K8	Dingo	12/07/2019 13:47	12/07/2019 13:46	Cool	Carcass	13:46:00	Carcass
K8	Dingo	12/07/2019 15:21	12/07/2019 15:21	Cool	Carcass	15:21:00	Carcass
K8	Dingo	12/07/2019 16:45	12/07/2019 16:44	Cool	Carcass	16:44:00	Carcass
K8	Dingo	12/07/2019 19:04	12/07/2019 19:04	Cool	Carcass	19:04:00	Carcass
K8	Dingo	12/07/2019 19:49	12/07/2019 19:48	Cool	Carcass	19:48:00	Carcass
K8	Dingo	12/07/2019 22:44	12/07/2019 22:44	Cool	Carcass	22:44:00	Carcass
K8	Dingo	13/07/2019 8:42	13/07/2019 8:40	Cool	Carcass	08:40:00	Carcass
K8	Dingo	13/07/2019 12:40	13/07/2019 12:38	Cool	Carcass	12:38:00	Carcass
K8	Dingo	13/07/2019 18:21	13/07/2019 18:21	Cool	Carcass	18:21:00	Carcass
K8	Dingo	14/07/2019 8:49	14/07/2019 8:49	Cool	Carcass	08:49:00	Carcass
K8	Dingo	14/07/2019 20:59	14/07/2019 20:56	Cool	Carcass	20:56:00	Carcass
K8	Dingo	14/07/2019 22:57	14/07/2019 22:57	Cool	Carcass	22:57:00	Carcass
K8	Dingo	15/07/2019 9:33	15/07/2019 9:32	Cool	Carcass	09:32:00	Carcass
K8	Dingo	5/08/2019 23:17	5/08/2019 23:16	Cool	Carcass	23:16:00	Carcass
K8	Dingo	8/08/2019 20:10	8/08/2019 20:10	Cool	Carcass	20:10:00	Carcass
K9	Dingo	11/07/2019 15:14	11/07/2019 15:11	Cool	Carcass	15:11:00	Carcass
K9	Dingo	11/07/2019 15:55	11/07/2019 15:27	Cool	Carcass	15:27:00	Carcass
K9	Dingo	11/07/2019 16:07	11/07/2019 16:07	Cool	Carcass	16:07:00	Carcass
K9	Dingo	12/07/2019 12:01	12/07/2019 12:01	Cool	Carcass	12:01:00	Carcass
K9	Dingo	12/07/2019 17:36	12/07/2019 17:12	Cool	Carcass	17:12:00	Carcass
K9	Dingo	12/07/2019 17:48	12/07/2019 17:48	Cool	Carcass	17:48:00	Carcass
K9	Dingo	26/07/2019 7:29	26/07/2019 7:29	Cool	Carcass	07:29:00	Carcass
K9	Dingo	1/08/2019 17:43	1/08/2019 17:43	Cool	Carcass	17:43:00	Carcass
K9	Dingo	6/08/2019 13:03	6/08/2019 13:03	Cool	Carcass	13:03:00	Carcass
K1	Red Fox	26/01/2019 0:17	26/01/2019 0:16	Warm	Carcass	00:16:00	Carcass
K1	Red Fox	26/01/2019 1:06	26/01/2019 1:06	Warm	Carcass	01:06:00	Carcass
K1	Red Fox	26/01/2019 4:29	26/01/2019 4:29	Warm	Carcass	04:29:00	Carcass
K1	Red Fox	27/01/2019 3:30	27/01/2019 3:27	Warm	Carcass	03:27:00	Carcass
K10	Red Fox	8/02/2019 22:09	8/02/2019 22:09	Warm	Carcass	22:09:00	Carcass
K10	Red Fox	13/02/2019 21:32	13/02/2019 21:32	Warm	Carcass	21:32:00	Carcass
K16	Red Fox	22/02/2019 4:16	22/02/2019 4:16	Warm	Carcass	04:16:00	Carcass
K20	Red Fox	17/02/2019 2:50	17/02/2019 2:50	Warm	Carcass	02:50:00	Carcass
K3	Red Fox	28/01/2019 21:32	28/01/2019 21:32	Warm	Carcass	21:32:00	Carcass
K3	Red Fox	29/01/2019 22:40	29/01/2019 22:40	Warm	Carcass	22:40:00	Carcass
K3	Red Fox	1/02/2019 1:06	1/02/2019 1:06	Warm	Carcass	01:06:00	Carcass
K5	Red Fox	27/01/2019 6:00	27/01/2019 6:00	Warm	Carcass	06:00:00	Carcass
K1	Dingo	25/01/2019 18:35	25/01/2019 18:35	Warm	Carcass	18:35:00	Carcass
K1	Dingo	25/01/2019 21:44	25/01/2019 21:43	Warm	Carcass	21:43:00	Carcass
K1	Dingo	26/01/2019 22:55	26/01/2019 22:08	Warm	Carcass	22:08:00	Carcass
K1	Dingo	26/01/2019 23:33	26/01/2019 23:31	Warm	Carcass	23:31:00	Carcass
K1	Dingo	27/01/2019 0:28	27/01/2019 0:04	Warm	Carcass	00:04:00	Carcass
K1	Dingo	27/01/2019 0:45	27/01/2019 0:39	Warm	Carcass	00:39:00	Carcass
K1	Dingo	28/01/2019 3:21	28/01/2019 3:05	Warm	Carcass	03:05:00	Carcass
K1	Dingo	28/01/2019 6:10	28/01/2019 6:10	Warm	Carcass	06:10:00	Carcass
K1	Dingo	28/01/2019 11:55	28/01/2019 11:35	Warm	Carcass	11:35:00	Carcass
K1	Dingo	28/01/2019 14:32	28/01/2019 14:30	Warm	Carcass	14:30:00	Carcass
K1	Dingo	28/01/2019 18:25	28/01/2019 18:24	Warm	Carcass	18:24:00	Carcass
K1	Dingo	29/01/2019 7:07	29/01/2019 7:07	Warm	Carcass	07:07:00	Carcass
K1	Dingo	29/01/2019 11:11	29/01/2019 11:07	Warm	Carcass	11:07:00	Carcass
K1	Dingo	29/01/2019 11:21	29/01/2019 11:21	Warm	Carcass	11:21:00	Carcass
K1	Dingo	29/01/2019 16:00	29/01/2019 15:59	Warm	Carcass	15:59:00	Carcass
K1	Dingo	30/01/2019 9:57	30/01/2019 9:56	Warm	Carcass	09:56:00	Carcass
K1	Dingo	30/01/2019 12:50	30/01/2019 12:50	Warm	Carcass	12:50:00	Carcass
K1	Dingo	30/01/2019 19:10	30/01/2019 19:07	Warm	Carcass	19:07:00	Carcass
K1	Dingo	31/01/2019 1:08	31/01/2019 1:07	Warm	Carcass	01:07:00	Carcass
K10	Dingo	27/01/2019 10:48	27/01/2019 10:42	Warm	Carcass	10:42:00	Carcass
K10	Dingo	27/01/2019 11:04	27/01/2019 11:02	Warm	Carcass	11:02:00	Carcass
K10	Dingo	28/01/2019 2:12	28/01/2019 2:11	Warm	Carcass	02:11:00	Carcass
K10	Dingo	28/01/2019 2:30	28/01/2019 2:29	Warm	Carcass	02:29:00	Carcass
K10	Dingo	28/01/2019 2:48	28/01/2019 2:45	Warm	Carcass	02:45:00	Carcass
K10	Dingo	28/01/2019 11:21	28/01/2019 11:05	Warm	Carcass	11:05:00	Carcass
K10	Dingo	28/01/2019 14:16	28/01/2019 14:14	Warm	Carcass	14:14:00	Carcass
K10	Dingo	4/02/2019 18:41	4/02/2019 18:41	Warm	Carcass	18:41:00	Carcass
K10	Dingo	4/02/2019 20:22	4/02/2019 20:22	Warm	Carcass	20:22:00	Carcass
K11	Dingo	25/01/2019 19:46	25/01/2019 19:22	Warm	Carcass	19:22:00	Carcass
K11	Dingo	25/01/2019 20:51	25/01/2019 20:10	Warm	Carcass	20:10:00	Carcass
K11	Dingo	25/01/2019 21:18	25/01/2019 21:01	Warm	Carcass	21:01:00	Carcass
K11	Dingo	25/01/2019 21:33	25/01/2019 21:32	Warm	Carcass	21:32:00	Carcass
K11	Dingo	25/01/2019 22:49	25/01/2019 22:31	Warm	Carcass	22:31:00	Carcass
K11	Dingo	25/01/2019 23:19	25/01/2019 23:00	Warm	Carcass	23:00:00	Carcass
K11	Dingo	26/01/2019 7:03	26/01/2019 7:03	Warm	Carcass	07:03:00	Carcass
K11	Dingo	26/01/2019 17:51	26/01/2019 17:46	Warm	Carcass	17:46:00	Carcass
K11	Dingo	26/01/2019 19:40	26/01/2019 19:10	Warm	Carcass	19:10:00	Carcass
K11	Dingo	26/01/2019 19:57	26/01/2019 19:49	Warm	Carcass	19:49:00	Carcass
K11	Dingo	27/01/2019 4:47	27/01/2019 4:47	Warm	Carcass	04:47:00	Carcass
K11	Dingo	27/01/2019 14:41	27/01/2019 14:40	Warm	Carcass	14:40:00	Carcass
K11	Dingo	29/01/2019 7:39	29/01/2019 7:38	Warm	Carcass	07:38:00	Carcass
K11	Dingo	29/01/2019 20:22	29/01/2019 20:10	Warm	Carcass	20:10:00	Carcass
K11	Dingo	31/01/2019 20:38	31/01/2019 20:34	Warm	Carcass	20:34:00	Carcass
K11	Dingo	31/01/2019 21:11	31/01/2019 21:07	Warm	Carcass	21:07:00	Carcass
K11	Dingo	5/02/2019 19:46	5/02/2019 19:46	Warm	Carcass	19:46:00	Carcass
K11	Dingo	5/02/2019 20:35	5/02/2019 20:25	Warm	Carcass	20:25:00	Carcass
K11	Dingo	6/02/2019 1:51	6/02/2019 1:33	Warm	Carcass	01:33:00	Carcass
K11	Dingo	6/02/2019 16:22	6/02/2019 16:07	Warm	Carcass	16:07:00	Carcass
K11	Dingo	10/02/2019 1:08	10/02/2019 1:08	Warm	Carcass	01:08:00	Carcass
K11	Dingo	11/02/2019 20:52	11/02/2019 20:52	Warm	Carcass	20:52:00	Carcass
K11	Dingo	12/02/2019 16:03	12/02/2019 15:57	Warm	Carcass	15:57:00	Carcass
K11	Dingo	12/02/2019 20:13	12/02/2019 20:12	Warm	Carcass	20:12:00	Carcass
K11	Dingo	12/02/2019 20:36	12/02/2019 20:32	Warm	Carcass	20:32:00	Carcass
K11	Dingo	13/02/2019 16:03	13/02/2019 15:56	Warm	Carcass	15:56:00	Carcass
K12	Dingo	28/01/2019 8:57	28/01/2019 8:46	Warm	Carcass	08:46:00	Carcass
K12	Dingo	28/01/2019 15:25	28/01/2019 15:24	Warm	Carcass	15:24:00	Carcass
K12	Dingo	30/01/2019 1:29	30/01/2019 0:52	Warm	Carcass	00:52:00	Carcass
K12	Dingo	4/02/2019 6:48	4/02/2019 6:47	Warm	Carcass	06:47:00	Carcass
K12	Dingo	4/02/2019 11:50	4/02/2019 11:43	Warm	Carcass	11:43:00	Carcass
K12	Dingo	4/02/2019 14:49	4/02/2019 14:46	Warm	Carcass	14:46:00	Carcass
K12	Dingo	4/02/2019 17:14	4/02/2019 17:12	Warm	Carcass	17:12:00	Carcass
K12	Dingo	8/02/2019 7:00	8/02/2019 6:59	Warm	Carcass	06:59:00	Carcass
K12	Dingo	12/02/2019 9:32	12/02/2019 9:32	Warm	Carcass	09:32:00	Carcass
K12	Dingo	14/02/2019 17:58	14/02/2019 17:58	Warm	Carcass	17:58:00	Carcass
K13	Dingo	11/02/2019 8:16	11/02/2019 7:41	Warm	Carcass	07:41:00	Carcass
K13	Dingo	13/02/2019 21:13	13/02/2019 21:11	Warm	Carcass	21:11:00	Carcass
K13	Dingo	14/02/2019 8:58	14/02/2019 8:46	Warm	Carcass	08:46:00	Carcass
K13	Dingo	16/02/2019 21:08	16/02/2019 21:07	Warm	Carcass	21:07:00	Carcass
K13	Dingo	16/02/2019 21:21	16/02/2019 21:19	Warm	Carcass	21:19:00	Carcass
K13	Dingo	20/02/2019 7:55	20/02/2019 7:46	Warm	Carcass	07:46:00	Carcass
K14	Dingo	26/01/2019 0:26	26/01/2019 0:21	Warm	Carcass	00:21:00	Carcass
K14	Dingo	26/01/2019 2:39	26/01/2019 2:39	Warm	Carcass	02:39:00	Carcass
K14	Dingo	26/01/2019 2:57	26/01/2019 2:50	Warm	Carcass	02:50:00	Carcass
K14	Dingo	26/01/2019 4:33	26/01/2019 4:09	Warm	Carcass	04:09:00	Carcass
K14	Dingo	26/01/2019 8:21	26/01/2019 8:06	Warm	Carcass	08:06:00	Carcass
K14	Dingo	26/01/2019 12:23	26/01/2019 12:15	Warm	Carcass	12:15:00	Carcass
K14	Dingo	26/01/2019 16:45	26/01/2019 16:43	Warm	Carcass	16:43:00	Carcass
K14	Dingo	26/01/2019 17:11	26/01/2019 17:08	Warm	Carcass	17:08:00	Carcass
K14	Dingo	26/01/2019 18:05	26/01/2019 18:03	Warm	Carcass	18:03:00	Carcass
K14	Dingo	26/01/2019 20:12	26/01/2019 18:54	Warm	Carcass	18:54:00	Carcass
K14	Dingo	26/01/2019 20:45	26/01/2019 20:25	Warm	Carcass	20:25:00	Carcass
K14	Dingo	26/01/2019 23:36	26/01/2019 23:33	Warm	Carcass	23:33:00	Carcass
K14	Dingo	26/01/2019 23:55	26/01/2019 23:50	Warm	Carcass	23:50:00	Carcass
K14	Dingo	27/01/2019 2:07	27/01/2019 1:58	Warm	Carcass	01:58:00	Carcass
K14	Dingo	27/01/2019 2:30	27/01/2019 2:29	Warm	Carcass	02:29:00	Carcass
K14	Dingo	27/01/2019 3:17	27/01/2019 3:17	Warm	Carcass	03:17:00	Carcass
K14	Dingo	27/01/2019 6:07	27/01/2019 5:47	Warm	Carcass	05:47:00	Carcass
K14	Dingo	28/01/2019 1:21	28/01/2019 1:21	Warm	Carcass	01:21:00	Carcass
K14	Dingo	28/01/2019 9:33	28/01/2019 9:33	Warm	Carcass	09:33:00	Carcass
K14	Dingo	29/01/2019 8:37	29/01/2019 8:30	Warm	Carcass	08:30:00	Carcass
K14	Dingo	29/01/2019 8:21	29/01/2019 8:21	Warm	Carcass	08:21:00	Carcass
K14	Dingo	30/01/2019 18:33	30/01/2019 18:28	Warm	Carcass	18:28:00	Carcass
K14	Dingo	30/01/2019 21:30	30/01/2019 21:16	Warm	Carcass	21:16:00	Carcass
K14	Dingo	30/01/2019 22:14	30/01/2019 21:41	Warm	Carcass	21:41:00	Carcass
K14	Dingo	31/01/2019 2:31	31/01/2019 2:31	Warm	Carcass	02:31:00	Carcass
K14	Dingo	31/01/2019 6:35	31/01/2019 6:34	Warm	Carcass	06:34:00	Carcass
K14	Dingo	31/01/2019 20:14	31/01/2019 20:07	Warm	Carcass	20:07:00	Carcass
K14	Dingo	2/02/2019 10:23	2/02/2019 10:23	Warm	Carcass	10:23:00	Carcass
K14	Dingo	3/02/2019 3:50	3/02/2019 3:48	Warm	Carcass	03:48:00	Carcass
K14	Dingo	3/02/2019 8:21	3/02/2019 8:20	Warm	Carcass	08:20:00	Carcass
K14	Dingo	3/02/2019 22:12	3/02/2019 22:03	Warm	Carcass	22:03:00	Carcass
K14	Dingo	13/02/2019 9:50	13/02/2019 9:50	Warm	Carcass	09:50:00	Carcass
K14	Dingo	23/02/2019 21:10	23/02/2019 21:10	Warm	Carcass	21:10:00	Carcass
K15	Dingo	27/01/2019 12:56	27/01/2019 12:45	Warm	Carcass	12:45:00	Carcass
K15	Dingo	27/01/2019 23:11	27/01/2019 23:11	Warm	Carcass	23:11:00	Carcass
K15	Dingo	27/01/2019 23:44	27/01/2019 23:22	Warm	Carcass	23:22:00	Carcass
K15	Dingo	28/01/2019 0:11	28/01/2019 0:07	Warm	Carcass	00:07:00	Carcass
K15	Dingo	28/01/2019 3:30	28/01/2019 3:18	Warm	Carcass	03:18:00	Carcass
K15	Dingo	31/01/2019 18:40	31/01/2019 18:38	Warm	Carcass	18:38:00	Carcass
K15	Dingo	13/02/2019 10:41	13/02/2019 10:37	Warm	Carcass	10:37:00	Carcass
K15	Dingo	13/02/2019 16:33	13/02/2019 16:23	Warm	Carcass	16:23:00	Carcass
K16	Dingo	29/01/2019 19:19	29/01/2019 19:12	Warm	Carcass	19:12:00	Carcass
K16	Dingo	1/02/2019 19:24	1/02/2019 19:20	Warm	Carcass	19:20:00	Carcass
K16	Dingo	10/02/2019 9:53	10/02/2019 9:53	Warm	Carcass	09:53:00	Carcass
K16	Dingo	11/02/2019 7:13	11/02/2019 7:07	Warm	Carcass	07:07:00	Carcass
K16	Dingo	12/02/2019 6:35	12/02/2019 6:34	Warm	Carcass	06:34:00	Carcass
K16	Dingo	12/02/2019 16:49	12/02/2019 16:31	Warm	Carcass	16:31:00	Carcass
K16	Dingo	14/02/2019 7:51	14/02/2019 7:50	Warm	Carcass	07:50:00	Carcass
K16	Dingo	15/02/2019 8:51	15/02/2019 8:50	Warm	Carcass	08:50:00	Carcass
K16	Dingo	15/02/2019 12:58	15/02/2019 12:55	Warm	Carcass	12:55:00	Carcass
K16	Dingo	15/02/2019 23:28	15/02/2019 23:26	Warm	Carcass	23:26:00	Carcass
K16	Dingo	23/02/2019 10:50	23/02/2019 10:50	Warm	Carcass	10:50:00	Carcass
K16	Dingo	23/02/2019 14:06	23/02/2019 14:06	Warm	Carcass	14:06:00	Carcass
K17	Dingo	2/02/2019 17:50	2/02/2019 17:44	Warm	Carcass	17:44:00	Carcass
K17	Dingo	2/02/2019 20:52	2/02/2019 20:44	Warm	Carcass	20:44:00	Carcass
K17	Dingo	8/02/2019 3:28	8/02/2019 3:28	Warm	Carcass	03:28:00	Carcass
K18	Dingo	26/01/2019 13:10	26/01/2019 13:10	Warm	Carcass	13:10:00	Carcass
K18	Dingo	26/01/2019 13:32	26/01/2019 13:21	Warm	Carcass	13:21:00	Carcass
K18	Dingo	26/01/2019 19:25	26/01/2019 19:24	Warm	Carcass	19:24:00	Carcass
K18	Dingo	26/01/2019 19:47	26/01/2019 19:47	Warm	Carcass	19:47:00	Carcass
K18	Dingo	26/01/2019 20:04	26/01/2019 20:04	Warm	Carcass	20:04:00	Carcass
K18	Dingo	26/01/2019 20:21	26/01/2019 20:21	Warm	Carcass	20:21:00	Carcass
K18	Dingo	26/01/2019 21:40	26/01/2019 21:08	Warm	Carcass	21:08:00	Carcass
K18	Dingo	28/01/2019 8:52	28/01/2019 8:41	Warm	Carcass	08:41:00	Carcass
K18	Dingo	28/01/2019 9:44	28/01/2019 9:24	Warm	Carcass	09:24:00	Carcass
K18	Dingo	28/01/2019 18:55	28/01/2019 18:55	Warm	Carcass	18:55:00	Carcass
K18	Dingo	13/02/2019 0:30	13/02/2019 0:21	Warm	Carcass	00:21:00	Carcass
K18	Dingo	14/02/2019 20:33	14/02/2019 20:14	Warm	Carcass	20:14:00	Carcass
K18	Dingo	17/02/2019 10:00	17/02/2019 10:00	Warm	Carcass	10:00:00	Carcass
K19	Dingo	1/02/2019 23:02	1/02/2019 22:44	Warm	Carcass	22:44:00	Carcass
K19	Dingo	6/02/2019 18:52	6/02/2019 18:47	Warm	Carcass	18:47:00	Carcass
K19	Dingo	16/02/2019 5:02	16/02/2019 4:57	Warm	Carcass	04:57:00	Carcass
K2	Dingo	23/01/2019 10:27	23/01/2019 10:26	Warm	Carcass	10:26:00	Carcass
K2	Dingo	23/01/2019 19:01	23/01/2019 19:01	Warm	Carcass	19:01:00	Carcass
K2	Dingo	23/01/2019 20:17	23/01/2019 20:08	Warm	Carcass	20:08:00	Carcass
K2	Dingo	23/01/2019 22:20	23/01/2019 20:58	Warm	Carcass	20:58:00	Carcass
K2	Dingo	23/01/2019 23:08	23/01/2019 23:06	Warm	Carcass	23:06:00	Carcass
K2	Dingo	24/01/2019 0:49	23/01/2019 23:52	Warm	Carcass	23:52:00	Carcass
K2	Dingo	24/01/2019 6:20	24/01/2019 2:01	Warm	Carcass	02:01:00	Carcass
K2	Dingo	24/01/2019 6:35	24/01/2019 6:35	Warm	Carcass	06:35:00	Carcass
K2	Dingo	24/01/2019 6:45	24/01/2019 6:45	Warm	Carcass	06:45:00	Carcass
K2	Dingo	24/01/2019 7:00	24/01/2019 6:58	Warm	Carcass	06:58:00	Carcass
K2	Dingo	24/01/2019 7:42	24/01/2019 7:35	Warm	Carcass	07:35:00	Carcass
K2	Dingo	24/01/2019 8:55	24/01/2019 8:04	Warm	Carcass	08:04:00	Carcass
K2	Dingo	24/01/2019 9:45	24/01/2019 9:27	Warm	Carcass	09:27:00	Carcass
K2	Dingo	24/01/2019 11:05	24/01/2019 10:42	Warm	Carcass	10:42:00	Carcass
K2	Dingo	24/01/2019 13:02	24/01/2019 12:55	Warm	Carcass	12:55:00	Carcass
K2	Dingo	24/01/2019 17:17	24/01/2019 17:16	Warm	Carcass	17:16:00	Carcass
K2	Dingo	24/01/2019 18:00	24/01/2019 17:27	Warm	Carcass	17:27:00	Carcass
K2	Dingo	24/01/2019 19:25	24/01/2019 19:23	Warm	Carcass	19:23:00	Carcass
K2	Dingo	24/01/2019 20:11	24/01/2019 20:03	Warm	Carcass	20:03:00	Carcass
K2	Dingo	24/01/2019 21:38	24/01/2019 20:37	Warm	Carcass	20:37:00	Carcass
K2	Dingo	24/01/2019 22:26	24/01/2019 22:26	Warm	Carcass	22:26:00	Carcass
K2	Dingo	25/01/2019 0:13	25/01/2019 0:13	Warm	Carcass	00:13:00	Carcass
K2	Dingo	25/01/2019 1:28	25/01/2019 1:16	Warm	Carcass	01:16:00	Carcass
K2	Dingo	25/01/2019 2:05	25/01/2019 1:42	Warm	Carcass	01:42:00	Carcass
K2	Dingo	25/01/2019 17:06	25/01/2019 17:04	Warm	Carcass	17:04:00	Carcass
K2	Dingo	25/01/2019 19:42	25/01/2019 19:35	Warm	Carcass	19:35:00	Carcass
K2	Dingo	26/01/2019 19:50	26/01/2019 19:48	Warm	Carcass	19:48:00	Carcass
K2	Dingo	26/01/2019 21:07	26/01/2019 21:06	Warm	Carcass	21:06:00	Carcass
K2	Dingo	26/01/2019 21:43	26/01/2019 21:43	Warm	Carcass	21:43:00	Carcass
K2	Dingo	27/01/2019 17:49	27/01/2019 17:46	Warm	Carcass	17:46:00	Carcass
K2	Dingo	2/02/2019 19:28	2/02/2019 19:25	Warm	Carcass	19:25:00	Carcass
K2	Dingo	20/02/2019 7:49	20/02/2019 7:49	Warm	Carcass	07:49:00	Carcass
K20	Dingo	10/02/2019 20:50	10/02/2019 20:50	Warm	Carcass	20:50:00	Carcass
K20	Dingo	11/02/2019 4:48	11/02/2019 4:48	Warm	Carcass	04:48:00	Carcass
K20	Dingo	13/02/2019 1:23	13/02/2019 1:22	Warm	Carcass	01:22:00	Carcass
K3	Dingo	24/01/2019 8:50	24/01/2019 8:50	Warm	Carcass	08:50:00	Carcass
K3	Dingo	25/01/2019 20:35	25/01/2019 20:28	Warm	Carcass	20:28:00	Carcass
K3	Dingo	25/01/2019 22:01	25/01/2019 21:58	Warm	Carcass	21:58:00	Carcass
K3	Dingo	26/01/2019 1:56	26/01/2019 1:56	Warm	Carcass	01:56:00	Carcass
K3	Dingo	26/01/2019 2:47	26/01/2019 2:06	Warm	Carcass	02:06:00	Carcass
K3	Dingo	26/01/2019 4:48	26/01/2019 4:47	Warm	Carcass	04:47:00	Carcass
K3	Dingo	26/01/2019 6:42	26/01/2019 6:42	Warm	Carcass	06:42:00	Carcass
K3	Dingo	26/01/2019 6:35	26/01/2019 6:25	Warm	Carcass	06:25:00	Carcass
K3	Dingo	27/01/2019 19:06	27/01/2019 18:48	Warm	Carcass	18:48:00	Carcass
K3	Dingo	27/01/2019 23:27	27/01/2019 22:59	Warm	Carcass	22:59:00	Carcass
K3	Dingo	27/01/2019 23:42	27/01/2019 23:37	Warm	Carcass	23:37:00	Carcass
K3	Dingo	28/01/2019 3:21	28/01/2019 3:21	Warm	Carcass	03:21:00	Carcass
K3	Dingo	28/01/2019 13:47	28/01/2019 13:31	Warm	Carcass	13:31:00	Carcass
K3	Dingo	28/01/2019 20:07	28/01/2019 19:55	Warm	Carcass	19:55:00	Carcass
K3	Dingo	28/01/2019 20:23	28/01/2019 20:19	Warm	Carcass	20:19:00	Carcass
K3	Dingo	28/01/2019 23:39	28/01/2019 23:37	Warm	Carcass	23:37:00	Carcass
K3	Dingo	29/01/2019 12:15	29/01/2019 12:09	Warm	Carcass	12:09:00	Carcass
K3	Dingo	2/02/2019 8:02	2/02/2019 8:01	Warm	Carcass	08:01:00	Carcass
K3	Dingo	3/02/2019 5:05	3/02/2019 5:03	Warm	Carcass	05:03:00	Carcass
K3	Dingo	4/02/2019 18:14	4/02/2019 18:10	Warm	Carcass	18:10:00	Carcass
K3	Dingo	5/02/2019 20:45	5/02/2019 20:44	Warm	Carcass	20:44:00	Carcass
K3	Dingo	8/02/2019 18:39	8/02/2019 18:38	Warm	Carcass	18:38:00	Carcass
K3	Dingo	18/02/2019 22:43	18/02/2019 22:41	Warm	Carcass	22:41:00	Carcass
K3	Dingo	19/02/2019 2:14	19/02/2019 2:14	Warm	Carcass	02:14:00	Carcass
K3	Dingo	19/02/2019 19:44	19/02/2019 19:44	Warm	Carcass	19:44:00	Carcass
K3	Dingo	20/02/2019 12:48	20/02/2019 12:48	Warm	Carcass	12:48:00	Carcass
K3	Dingo	21/02/2019 2:26	21/02/2019 2:25	Warm	Carcass	02:25:00	Carcass
K4	Dingo	25/01/2019 19:47	25/01/2019 19:45	Warm	Carcass	19:45:00	Carcass
K4	Dingo	27/01/2019 1:38	27/01/2019 1:04	Warm	Carcass	01:04:00	Carcass
K4	Dingo	27/01/2019 5:15	27/01/2019 4:45	Warm	Carcass	04:45:00	Carcass
K4	Dingo	27/01/2019 7:54	27/01/2019 7:53	Warm	Carcass	07:53:00	Carcass
K4	Dingo	27/01/2019 7:47	27/01/2019 7:42	Warm	Carcass	07:42:00	Carcass
K4	Dingo	27/01/2019 10:45	27/01/2019 10:45	Warm	Carcass	10:45:00	Carcass
K4	Dingo	28/01/2019 22:45	28/01/2019 22:44	Warm	Carcass	22:44:00	Carcass
K4	Dingo	29/01/2019 16:23	29/01/2019 16:16	Warm	Carcass	16:16:00	Carcass
K4	Dingo	29/01/2019 16:35	29/01/2019 16:34	Warm	Carcass	16:34:00	Carcass
K4	Dingo	29/01/2019 16:46	29/01/2019 16:45	Warm	Carcass	16:45:00	Carcass
K4	Dingo	1/02/2019 11:14	1/02/2019 10:54	Warm	Carcass	10:54:00	Carcass
K4	Dingo	1/02/2019 17:17	1/02/2019 17:11	Warm	Carcass	17:11:00	Carcass
K4	Dingo	1/02/2019 19:40	1/02/2019 18:48	Warm	Carcass	18:48:00	Carcass
K4	Dingo	3/02/2019 7:54	3/02/2019 7:53	Warm	Carcass	07:53:00	Carcass
K4	Dingo	19/02/2019 8:18	19/02/2019 8:16	Warm	Carcass	08:16:00	Carcass
K4	Dingo	20/02/2019 4:54	20/02/2019 4:53	Warm	Carcass	04:53:00	Carcass
K5	Dingo	26/01/2019 9:03	26/01/2019 9:02	Warm	Carcass	09:02:00	Carcass
K5	Dingo	27/01/2019 6:49	27/01/2019 6:47	Warm	Carcass	06:47:00	Carcass
K5	Dingo	27/01/2019 7:26	27/01/2019 6:49	Warm	Carcass	06:49:00	Carcass
K5	Dingo	27/01/2019 9:05	27/01/2019 8:29	Warm	Carcass	08:29:00	Carcass
K5	Dingo	28/01/2019 23:30	28/01/2019 23:30	Warm	Carcass	23:30:00	Carcass
K5	Dingo	28/01/2019 23:43	28/01/2019 23:43	Warm	Carcass	23:43:00	Carcass
K5	Dingo	7/02/2019 13:41	7/02/2019 13:41	Warm	Carcass	13:41:00	Carcass
K5	Dingo	7/02/2019 14:54	7/02/2019 14:53	Warm	Carcass	14:53:00	Carcass
K5	Dingo	11/02/2019 8:53	11/02/2019 8:53	Warm	Carcass	08:53:00	Carcass
K6	Dingo	9/02/2019 8:34	9/02/2019 8:31	Warm	Carcass	08:31:00	Carcass
K6	Dingo	9/02/2019 10:57	9/02/2019 10:55	Warm	Carcass	10:55:00	Carcass
K6	Dingo	10/02/2019 15:30	10/02/2019 15:29	Warm	Carcass	15:29:00	Carcass
K7	Dingo	25/01/2019 6:27	25/01/2019 6:26	Warm	Carcass	06:26:00	Carcass
K7	Dingo	27/01/2019 5:48	27/01/2019 5:36	Warm	Carcass	05:36:00	Carcass
K7	Dingo	27/01/2019 21:35	27/01/2019 21:32	Warm	Carcass	21:32:00	Carcass
K7	Dingo	27/01/2019 21:47	27/01/2019 21:46	Warm	Carcass	21:46:00	Carcass
K7	Dingo	27/01/2019 22:00	27/01/2019 21:58	Warm	Carcass	21:58:00	Carcass
K7	Dingo	3/02/2019 18:50	3/02/2019 18:49	Warm	Carcass	18:49:00	Carcass
K8	Dingo	24/01/2019 20:04	24/01/2019 20:04	Warm	Carcass	20:04:00	Carcass
K8	Dingo	25/01/2019 1:43	25/01/2019 1:36	Warm	Carcass	01:36:00	Carcass
K8	Dingo	25/01/2019 2:12	25/01/2019 2:05	Warm	Carcass	02:05:00	Carcass
K8	Dingo	25/01/2019 3:05	25/01/2019 3:02	Warm	Carcass	03:02:00	Carcass
K8	Dingo	25/01/2019 3:26	25/01/2019 3:14	Warm	Carcass	03:14:00	Carcass
K8	Dingo	25/01/2019 4:06	25/01/2019 3:40	Warm	Carcass	03:40:00	Carcass
K8	Dingo	25/01/2019 5:01	25/01/2019 5:00	Warm	Carcass	05:00:00	Carcass
K8	Dingo	25/01/2019 6:03	25/01/2019 5:31	Warm	Carcass	05:31:00	Carcass
K8	Dingo	25/01/2019 7:00	25/01/2019 6:57	Warm	Carcass	06:57:00	Carcass
K8	Dingo	25/01/2019 9:08	25/01/2019 9:08	Warm	Carcass	09:08:00	Carcass
K8	Dingo	25/01/2019 9:25	25/01/2019 9:25	Warm	Carcass	09:25:00	Carcass
K8	Dingo	25/01/2019 10:19	25/01/2019 10:19	Warm	Carcass	10:19:00	Carcass
K8	Dingo	25/01/2019 10:38	25/01/2019 10:38	Warm	Carcass	10:38:00	Carcass
K8	Dingo	25/01/2019 11:46	25/01/2019 11:46	Warm	Carcass	11:46:00	Carcass
K8	Dingo	25/01/2019 14:01	25/01/2019 13:45	Warm	Carcass	13:45:00	Carcass
K8	Dingo	25/01/2019 16:10	25/01/2019 16:10	Warm	Carcass	16:10:00	Carcass
K8	Dingo	25/01/2019 19:00	25/01/2019 19:00	Warm	Carcass	19:00:00	Carcass
K8	Dingo	25/01/2019 19:16	25/01/2019 19:15	Warm	Carcass	19:15:00	Carcass
K8	Dingo	25/01/2019 21:24	25/01/2019 20:55	Warm	Carcass	20:55:00	Carcass
K8	Dingo	25/01/2019 23:08	25/01/2019 22:21	Warm	Carcass	22:21:00	Carcass
K8	Dingo	26/01/2019 1:54	26/01/2019 1:54	Warm	Carcass	01:54:00	Carcass
K8	Dingo	26/01/2019 6:52	26/01/2019 6:24	Warm	Carcass	06:24:00	Carcass
K8	Dingo	26/01/2019 7:49	26/01/2019 7:35	Warm	Carcass	07:35:00	Carcass
K8	Dingo	26/01/2019 8:26	26/01/2019 8:26	Warm	Carcass	08:26:00	Carcass
K8	Dingo	26/01/2019 21:03	26/01/2019 20:59	Warm	Carcass	20:59:00	Carcass
K8	Dingo	26/01/2019 23:01	26/01/2019 23:01	Warm	Carcass	23:01:00	Carcass
K8	Dingo	26/01/2019 23:43	26/01/2019 23:42	Warm	Carcass	23:42:00	Carcass
K8	Dingo	26/01/2019 23:58	26/01/2019 23:58	Warm	Carcass	23:58:00	Carcass
K8	Dingo	27/01/2019 4:15	27/01/2019 3:48	Warm	Carcass	03:48:00	Carcass
K8	Dingo	27/01/2019 5:02	27/01/2019 4:36	Warm	Carcass	04:36:00	Carcass
K8	Dingo	27/01/2019 5:26	27/01/2019 5:12	Warm	Carcass	05:12:00	Carcass
K8	Dingo	27/01/2019 5:39	27/01/2019 5:39	Warm	Carcass	05:39:00	Carcass
K8	Dingo	27/01/2019 6:41	27/01/2019 6:41	Warm	Carcass	06:41:00	Carcass
K9	Dingo	25/01/2019 0:19	25/01/2019 0:17	Warm	Carcass	00:17:00	Carcass
K9	Dingo	30/01/2019 16:10	30/01/2019 16:09	Warm	Carcass	16:09:00	Carcass
K9	Dingo	30/01/2019 16:45	30/01/2019 16:43	Warm	Carcass	16:43:00	Carcass
K9	Dingo	30/01/2019 16:56	30/01/2019 16:54	Warm	Carcass	16:54:00	Carcass
Site_1	Red Fox	2019-06-11 18:49:53	2019-06-11 18:49:53	Cool	Road	18:49:53	Before
Site_1	Dingo	2019-06-12 18:30:12	2019-06-12 18:30:12	Cool	Road	18:30:12	Before
Site_1	Dingo	2019-06-12 18:32:23	2019-06-12 18:32:23	Cool	Road	18:32:23	Before
Site_5	Red Fox	2018-12-25 20:14:53	2018-12-25 20:14:53	Warm	Road	20:14:53	Before
Site_9	Dingo	2019-06-12 22:44:19	2019-06-12 22:44:19	Cool	Road	22:44:19	Before
Site_8	Dingo	2018-12-25 23:37:18	2018-12-25 23:37:18	Warm	Road	23:37:18	Before
Site_5	Dingo	2018-12-26 19:23:16	2018-12-26 19:23:16	Warm	Road	19:23:16	Before
Site_2	Dingo	2018-12-26 21:51:44	2018-12-26 21:51:44	Warm	Road	21:51:44	Before
Site_3	Dingo	2018-12-26 22:07:21	2018-12-26 22:07:21	Warm	Road	22:07:21	Before
Site_4	Dingo	2018-12-26 22:32:02	2018-12-26 22:32:02	Warm	Road	22:32:02	Before
Site_4	Dingo	2019-06-14 00:01:59	2019-06-14 00:01:59	Cool	Road	00:01:59	Before
Site_2	Dingo	2018-12-27 07:12:50	2018-12-27 07:12:50	Warm	Road	07:12:50	Before
Site_1	Dingo	2018-12-28 00:39:43	2018-12-28 00:39:43	Warm	Road	00:39:43	Before
Site_2	Dingo	2018-12-28 02:27:16	2018-12-28 02:27:16	Warm	Road	02:27:16	Before
Site_2	Dingo	2018-12-28 03:28:59	2018-12-28 03:28:59	Warm	Road	03:28:59	Before
Site_3	Dingo	2018-12-29 00:12:48	2018-12-29 00:12:48	Warm	Road	00:12:48	Before
Site_2	Dingo	2018-12-29 00:43:10	2018-12-29 00:43:10	Warm	Road	00:43:10	Before
Site_2	Dingo	2018-12-29 00:47:42	2018-12-29 00:47:42	Warm	Road	00:47:42	Before
Site_3	Dingo	2018-12-29 00:50:08	2018-12-29 00:50:08	Warm	Road	00:50:08	Before
Site_2	Dingo	2018-12-29 01:05:15	2018-12-29 01:05:15	Warm	Road	01:05:15	Before
Site_2	Dingo	2018-12-29 01:06:26	2018-12-29 01:06:26	Warm	Road	01:06:26	Before
Site_3	Dingo	2018-12-29 05:13:42	2018-12-29 05:13:42	Warm	Road	05:13:42	Before
Site_9	Dingo	2018-12-29 08:41:53	2018-12-29 08:41:53	Warm	Road	08:41:53	Before
Site_7	Dingo	2019-06-16 17:57:49	2019-06-16 17:57:49	Cool	Road	17:57:49	Before
Site_8	Dingo	2019-06-16 18:39:14	2019-06-16 18:39:14	Cool	Road	18:39:14	Before
Site_8	Dingo	2019-06-16 19:51:40	2019-06-16 19:51:40	Cool	Road	19:51:40	Before
Site_8	Dingo	2019-06-16 19:54:31	2019-06-16 19:54:31	Cool	Road	19:54:31	Before
Site_8	Dingo	2018-12-29 19:54:42	2018-12-29 19:54:42	Warm	Road	19:54:42	Before
Site_4	Dingo	2018-12-30 04:25:30	2018-12-30 04:25:30	Warm	Road	04:25:30	Before
Site_4	Dingo	2018-12-30 04:51:30	2018-12-30 04:51:30	Warm	Road	04:51:30	Before
Site_3	Dingo	2018-12-31 00:57:44	2018-12-31 00:57:44	Warm	Road	00:57:44	Before
Site_3	Dingo	2018-12-31 01:20:21	2018-12-31 01:20:21	Warm	Road	01:20:21	Before
Site_8	Dingo	2018-12-31 03:39:36	2018-12-31 03:39:36	Warm	Road	03:39:36	Before
Site_2	Dingo	2019-06-18 22:50:12	2019-06-18 22:50:12	Cool	Road	22:50:12	Before
Site_2	Dingo	2019-01-01 04:17:35	2019-01-01 04:17:35	Warm	Road	04:17:35	Before
Site_1	Dingo	2019-01-01 04:29:51	2019-01-01 04:29:51	Warm	Road	04:29:51	Before
Site_1	Dingo	2019-01-01 05:11:20	2019-01-01 05:11:20	Warm	Road	05:11:20	Before
Site_6	Dingo	2019-06-19 21:33:08	2019-06-19 21:33:08	Cool	Road	21:33:08	Before
Site_5	Red Fox	2019-01-02 03:16:13	2019-01-02 03:16:13	Warm	Road	03:16:13	Before
Site_5	Red Fox	2019-01-02 03:17:52	2019-01-02 03:17:52	Warm	Road	03:17:52	Before
Site_5	Red Fox	2019-01-02 03:22:53	2019-01-02 03:22:53	Warm	Road	03:22:53	Before
Site_4	Dingo	2019-01-02 03:54:54	2019-01-02 03:54:54	Warm	Road	03:54:54	Before
Site_5	Red Fox	2019-01-02 04:06:51	2019-01-02 04:06:51	Warm	Road	04:06:51	Before
Site_9	Dingo	2019-06-20 10:56:44	2019-06-20 10:56:44	Cool	Road	10:56:44	Before
Site_4	Red Fox	2019-06-21 04:46:42	2019-06-21 04:46:42	Cool	Road	04:46:42	Before
Site_1	Dingo	2019-01-03 04:56:27	2019-01-03 04:56:27	Warm	Road	04:56:27	Before
Site_2	Dingo	2019-01-03 05:10:34	2019-01-03 05:10:34	Warm	Road	05:10:34	Before
Site_2	Dingo	2019-01-03 05:12:19	2019-01-03 05:12:19	Warm	Road	05:12:19	Before
Site_8	Dingo	2019-06-21 08:40:03	2019-06-21 08:40:03	Cool	Road	08:40:03	Before
Site_2	Dingo	2019-01-03 17:14:45	2019-01-03 17:14:45	Warm	Road	17:14:45	Before
Site_1	Dingo	2019-01-03 21:03:39	2019-01-03 21:03:39	Warm	Road	21:03:39	Before
Site_2	Dingo	2019-06-22 16:37:14	2019-06-22 16:37:14	Cool	Road	16:37:14	Before
Site_1	Dingo	2019-06-22 18:41:14	2019-06-22 18:41:14	Cool	Road	18:41:14	Before
Site_4	Red Fox	2019-06-22 19:26:28	2019-06-22 19:26:28	Cool	Road	19:26:28	Before
Site_6	Red Fox	2019-06-23 05:03:57	2019-06-23 05:03:57	Cool	Road	05:03:57	Before
Site_1	Dingo	2019-06-23 09:01:39	2019-06-23 09:01:39	Cool	Road	09:01:39	Before
Site_1	Dingo	2019-06-23 09:04:14	2019-06-23 09:04:14	Cool	Road	09:04:14	Before
Site_2	Dingo	2019-06-23 09:43:30	2019-06-23 09:43:30	Cool	Road	09:43:30	Before
Site_1	Dingo	2019-06-23 23:42:20	2019-06-23 23:42:20	Cool	Road	23:42:20	Before
Site_1	Dingo	2019-06-24 18:15:16	2019-06-24 18:15:16	Cool	Road	18:15:16	Before
Site_4	Red Fox	2019-06-24 22:09:34	2019-06-24 22:09:34	Cool	Road	22:09:34	Before
Site_10	Dingo	2019-01-07 05:06:31	2019-01-07 05:06:31	Warm	Road	05:06:31	Before
Site_4	Red Fox	2019-06-26 00:01:03	2019-06-26 00:01:03	Cool	Road	00:01:03	Before
Site_1	Dingo	2019-01-08 07:32:06	2019-01-08 07:32:06	Warm	Road	07:32:06	Before
Site_3	Dingo	2019-06-26 21:59:41	2019-06-26 21:59:41	Cool	Road	21:59:41	Before
Site_2	Dingo	2019-06-26 22:36:55	2019-06-26 22:36:55	Cool	Road	22:36:55	Before
Site_2	Dingo	2019-06-28 08:38:15	2019-06-28 08:38:15	Cool	Road	08:38:15	Before
Site_7	Dingo	2019-06-28 17:55:33	2019-06-28 17:55:33	Cool	Road	17:55:33	Before
Site_7	Dingo	2019-06-28 18:04:39	2019-06-28 18:04:39	Cool	Road	18:04:39	Before
Site_4	Red Fox	2019-06-28 18:19:04	2019-06-28 18:19:04	Cool	Road	18:19:04	Before
Site_6	Red Fox	2019-06-29 00:49:34	2019-06-29 00:49:34	Cool	Road	00:49:34	Before
Site_1	Dingo	2019-06-30 18:48:47	2019-06-30 18:48:47	Cool	Road	18:48:47	Before
Site_5	Red Fox	2019-01-12 20:12:22	2019-01-12 20:12:22	Warm	Road	20:12:22	Before
Site_6	Red Fox	2019-07-01 05:54:55	2019-07-01 05:54:55	Cool	Road	05:54:55	Before
Site_4	Red Fox	2019-07-01 22:43:54	2019-07-01 22:43:54	Cool	Road	22:43:54	Before
Site_4	Dingo	2019-07-02 04:47:13	2019-07-02 04:47:13	Cool	Road	04:47:13	Before
Site_3	Dingo	2019-07-02 05:00:50	2019-07-02 05:00:50	Cool	Road	05:00:50	Before
Site_3	Dingo	2019-01-14 05:03:12	2019-01-14 05:03:12	Warm	Road	05:03:12	Before
Site_2	Dingo	2019-07-02 19:18:42	2019-07-02 19:18:42	Cool	Road	19:18:42	Before
Site_4	Red Fox	2019-07-02 21:35:47	2019-07-02 21:35:47	Cool	Road	21:35:47	Before
Site_2	Dingo	2019-01-16 20:55:56	2019-01-16 20:55:56	Warm	Road	20:55:56	Before
Site_3	Dingo	2019-01-16 21:16:49	2019-01-16 21:16:49	Warm	Road	21:16:49	Before
Site_9	Dingo	2019-07-05 23:21:22	2019-07-05 23:21:22	Cool	Road	23:21:22	Before
Site_1	Dingo	2019-07-06 17:55:43	2019-07-06 17:55:43	Cool	Road	17:55:43	Before
Site_7	Dingo	2019-01-19 01:37:00	2019-01-19 01:37:00	Warm	Road	01:37:00	Before
Site_3	Dingo	2019-07-07 08:21:31	2019-07-07 08:21:31	Cool	Road	08:21:31	Before
Site_5	Dingo	2019-01-20 00:16:32	2019-01-20 00:16:32	Warm	Road	00:16:32	Before
Site_2	Dingo	2019-01-20 01:06:25	2019-01-20 01:06:25	Warm	Road	01:06:25	Before
Site_2	Dingo	2019-01-20 01:08:36	2019-01-20 01:08:36	Warm	Road	01:08:36	Before
Site_2	Dingo	2019-01-20 01:43:12	2019-01-20 01:43:12	Warm	Road	01:43:12	Before
Site_8	Dingo	2019-07-08 03:24:14	2019-07-08 03:24:14	Cool	Road	03:24:14	Before
Site_8	Dingo	2019-07-08 07:01:38	2019-07-08 07:01:38	Cool	Road	07:01:38	Before
Site_5	Dingo	2019-01-21 14:07:12	2019-01-21 14:07:12	Warm	Road	14:07:12	Before
Site_3	Dingo	2019-01-21 19:15:50	2019-01-21 19:15:50	Warm	Road	19:15:50	Before
Site_3	Dingo	2019-01-21 21:04:49	2019-01-21 21:04:49	Warm	Road	21:04:49	Before
Site_2	Dingo	2019-01-21 21:57:21	2019-01-21 21:57:21	Warm	Road	21:57:21	Before
Site_10	Dingo	2019-07-10 20:38:55	2019-07-10 20:38:55	Cool	Road	20:38:55	Before
Site_1	Dingo	2019-07-12 21:02:19	2019-07-12 21:02:19	Cool	Road	21:02:19	After
Site_4	Red Fox	2019-07-13 04:18:24	2019-07-13 04:18:24	Cool	Road	04:18:24	After
Site_2	Dingo	2019-01-25 05:03:59	2019-01-25 05:03:59	Warm	Road	05:03:59	After
Site_3	Dingo	2019-01-25 05:31:21	2019-01-25 05:31:21	Warm	Road	05:31:21	After
Site_9	Dingo	2019-01-25 23:14:52	2019-01-25 23:14:52	Warm	Road	23:14:52	After
Site_6	Red Fox	2019-07-14 05:39:01	2019-07-14 05:39:01	Cool	Road	05:39:01	After
Site_5	Red Fox	2019-07-14 05:48:57	2019-07-14 05:48:57	Cool	Road	05:48:57	After
Site_9	Dingo	2019-01-26 13:04:06	2019-01-26 13:04:06	Warm	Road	13:04:06	After
Site_3	Dingo	2019-01-27 01:22:52	2019-01-27 01:22:52	Warm	Road	01:22:52	After
Site_3	Dingo	2019-01-27 01:40:07	2019-01-27 01:40:07	Warm	Road	01:40:07	After
Site_6	Dingo	2019-01-27 06:03:28	2019-01-27 06:03:28	Warm	Road	06:03:28	After
Site_7	Dingo	2019-07-15 23:32:53	2019-07-15 23:32:53	Cool	Road	23:32:53	After
Site_1	Red Fox	2019-07-16 02:34:04	2019-07-16 02:34:04	Cool	Road	02:34:04	After
Site_9	Dingo	2019-07-16 07:20:45	2019-07-16 07:20:45	Cool	Road	07:20:45	After
Site_4	Dingo	2019-07-16 17:39:18	2019-07-16 17:39:18	Cool	Road	17:39:18	After
Site_3	Dingo	2019-01-28 19:07:06	2019-01-28 19:07:06	Warm	Road	19:07:06	After
Site_3	Dingo	2019-07-16 22:11:00	2019-07-16 22:11:00	Cool	Road	22:11:00	After
Site_3	Dingo	2019-07-17 01:24:35	2019-07-17 01:24:35	Cool	Road	01:24:35	After
Site_3	Dingo	2019-07-17 01:44:51	2019-07-17 01:44:51	Cool	Road	01:44:51	After
Site_7	Dingo	2019-01-29 02:09:20	2019-01-29 02:09:20	Warm	Road	02:09:20	After
Site_3	Dingo	2019-07-17 03:00:21	2019-07-17 03:00:21	Cool	Road	03:00:21	After
Site_2	Dingo	2019-07-17 03:17:22	2019-07-17 03:17:22	Cool	Road	03:17:22	After
Site_4	Red Fox	2019-07-17 05:31:05	2019-07-17 05:31:05	Cool	Road	05:31:05	After
Site_8	Dingo	2019-01-29 05:31:27	2019-01-29 05:31:27	Warm	Road	05:31:27	After
Site_6	Red Fox	2019-07-17 18:04:56	2019-07-17 18:04:56	Cool	Road	18:04:56	After
Site_7	Dingo	2019-01-29 19:35:10	2019-01-29 19:35:10	Warm	Road	19:35:10	After
Site_4	Dingo	2019-07-17 21:02:59	2019-07-17 21:02:59	Cool	Road	21:02:59	After
Site_6	Dingo	2019-07-17 22:35:30	2019-07-17 22:35:30	Cool	Road	22:35:30	After
Site_7	Dingo	2019-07-17 23:30:13	2019-07-17 23:30:13	Cool	Road	23:30:13	After
Site_2	Dingo	2019-01-30 01:15:59	2019-01-30 01:15:59	Warm	Road	01:15:59	After
Site_3	Dingo	2019-01-30 06:29:19	2019-01-30 06:29:19	Warm	Road	06:29:19	After
Site_2	Dingo	2019-07-18 18:55:46	2019-07-18 18:55:46	Cool	Road	18:55:46	After
Site_8	Dingo	2019-01-30 20:20:02	2019-01-30 20:20:02	Warm	Road	20:20:02	After
Site_9	Dingo	2019-01-31 01:32:01	2019-01-31 01:32:01	Warm	Road	01:32:01	After
Site_9	Dingo	2019-01-31 01:36:20	2019-01-31 01:36:20	Warm	Road	01:36:20	After
Site_2	Dingo	2019-07-19 04:29:47	2019-07-19 04:29:47	Cool	Road	04:29:47	After
Site_7	Dingo	2019-01-31 18:26:39	2019-01-31 18:26:39	Warm	Road	18:26:39	After
Site_1	Dingo	2019-01-31 22:22:08	2019-01-31 22:22:08	Warm	Road	22:22:08	After
Site_4	Dingo	2019-01-31 23:52:37	2019-01-31 23:52:37	Warm	Road	23:52:37	After
Site_1	Dingo	2019-02-01 01:29:10	2019-02-01 01:29:10	Warm	Road	01:29:10	After
Site_6	Dingo	2019-02-01 07:15:37	2019-02-01 07:15:37	Warm	Road	07:15:37	After
Site_9	Dingo	2019-02-01 20:15:55	2019-02-01 20:15:55	Warm	Road	20:15:55	After
Site_2	Dingo	2019-07-20 20:56:44	2019-07-20 20:56:44	Cool	Road	20:56:44	After
Site_1	Dingo	2019-07-21 00:55:26	2019-07-21 00:55:26	Cool	Road	00:55:26	After
Site_1	Dingo	2019-07-21 04:59:09	2019-07-21 04:59:09	Cool	Road	04:59:09	After
Site_1	Dingo	2019-07-21 19:31:34	2019-07-21 19:31:34	Cool	Road	19:31:34	After
Site_8	Red Fox	2019-07-21 21:19:57	2019-07-21 21:19:57	Cool	Road	21:19:57	After
Site_4	Dingo	2019-02-03 01:09:16	2019-02-03 01:09:16	Warm	Road	01:09:16	After
Site_6	Dingo	2019-07-22 01:10:46	2019-07-22 01:10:46	Cool	Road	01:10:46	After
Site_6	Red Fox	2019-07-22 01:35:47	2019-07-22 01:35:47	Cool	Road	01:35:47	After
Site_9	Dingo	2019-02-03 02:44:29	2019-02-03 02:44:29	Warm	Road	02:44:29	After
Site_9	Dingo	2019-07-22 06:09:55	2019-07-22 06:09:55	Cool	Road	06:09:55	After
Site_1	Dingo	2019-07-22 20:03:50	2019-07-22 20:03:50	Cool	Road	20:03:50	After
Site_4	Red Fox	2019-07-22 21:19:18	2019-07-22 21:19:18	Cool	Road	21:19:18	After
Site_4	Dingo	2019-07-23 02:29:55	2019-07-23 02:29:55	Cool	Road	02:29:55	After
Site_7	Red Fox	2019-07-23 02:38:18	2019-07-23 02:38:18	Cool	Road	02:38:18	After
Site_7	Dingo	2019-02-04 05:26:48	2019-02-04 05:26:48	Warm	Road	05:26:48	After
Site_7	Dingo	2019-02-04 20:25:40	2019-02-04 20:25:40	Warm	Road	20:25:40	After
Site_1	Dingo	2019-02-04 23:29:08	2019-02-04 23:29:08	Warm	Road	23:29:08	After
Site_1	Dingo	2019-02-04 23:32:46	2019-02-04 23:32:46	Warm	Road	23:32:46	After
Site_2	Dingo	2019-07-24 04:03:50	2019-07-24 04:03:50	Cool	Road	04:03:50	After
Site_2	Dingo	2019-07-24 04:16:44	2019-07-24 04:16:44	Cool	Road	04:16:44	After
Site_7	Dingo	2019-02-05 04:32:31	2019-02-05 04:32:31	Warm	Road	04:32:31	After
Site_1	Dingo	2019-02-05 04:45:40	2019-02-05 04:45:40	Warm	Road	04:45:40	After
Site_7	Dingo	2019-02-05 04:47:00	2019-02-05 04:47:00	Warm	Road	04:47:00	After
Site_8	Dingo	2019-02-05 07:14:53	2019-02-05 07:14:53	Warm	Road	07:14:53	After
Site_5	Red Fox	2019-07-24 18:31:33	2019-07-24 18:31:33	Cool	Road	18:31:33	After
Site_1	Dingo	2019-07-24 19:04:13	2019-07-24 19:04:13	Cool	Road	19:04:13	After
Site_4	Dingo	2019-07-24 20:10:50	2019-07-24 20:10:50	Cool	Road	20:10:50	After
Site_6	Dingo	2019-02-06 05:46:28	2019-02-06 05:46:28	Warm	Road	05:46:28	After
Site_4	Dingo	2019-07-25 05:56:46	2019-07-25 05:56:46	Cool	Road	05:56:46	After
Site_1	Dingo	2019-02-06 16:57:37	2019-02-06 16:57:37	Warm	Road	16:57:37	After
Site_7	Dingo	2019-02-06 18:05:54	2019-02-06 18:05:54	Warm	Road	18:05:54	After
Site_2	Dingo	2019-07-25 18:30:20	2019-07-25 18:30:20	Cool	Road	18:30:20	After
Site_3	Dingo	2019-02-06 19:54:36	2019-02-06 19:54:36	Warm	Road	19:54:36	After
Site_3	Dingo	2019-07-25 20:16:39	2019-07-25 20:16:39	Cool	Road	20:16:39	After
Site_1	Dingo	2019-07-25 21:17:23	2019-07-25 21:17:23	Cool	Road	21:17:23	After
Site_9	Dingo	2019-07-26 01:14:42	2019-07-26 01:14:42	Cool	Road	01:14:42	After
Site_9	Dingo	2019-07-26 02:43:54	2019-07-26 02:43:54	Cool	Road	02:43:54	After
Site_2	Dingo	2019-02-07 06:58:14	2019-02-07 06:58:14	Warm	Road	06:58:14	After
Site_2	Dingo	2019-07-26 18:58:23	2019-07-26 18:58:23	Cool	Road	18:58:23	After
Site_9	Dingo	2019-07-26 23:47:06	2019-07-26 23:47:06	Cool	Road	23:47:06	After
Site_1	Dingo	2019-07-27 03:52:21	2019-07-27 03:52:21	Cool	Road	03:52:21	After
Site_6	Red Fox	2019-07-27 04:43:11	2019-07-27 04:43:11	Cool	Road	04:43:11	After
Site_4	Dingo	2019-02-08 05:08:35	2019-02-08 05:08:35	Warm	Road	05:08:35	After
Site_7	Dingo	2019-02-08 07:09:48	2019-02-08 07:09:48	Warm	Road	07:09:48	After
Site_3	Dingo	2019-02-08 13:19:40	2019-02-08 13:19:40	Warm	Road	13:19:40	After
Site_9	Dingo	2019-07-27 18:23:07	2019-07-27 18:23:07	Cool	Road	18:23:07	After
Site_9	Dingo	2019-07-27 23:53:37	2019-07-27 23:53:37	Cool	Road	23:53:37	After
Site_1	Dingo	2019-02-09 06:08:09	2019-02-09 06:08:09	Warm	Road	06:08:09	After
Site_4	Dingo	2019-07-28 17:32:24	2019-07-28 17:32:24	Cool	Road	17:32:24	After
Site_6	Red Fox	2019-07-28 17:50:35	2019-07-28 17:50:35	Cool	Road	17:50:35	After
Site_9	Dingo	2019-07-28 18:20:14	2019-07-28 18:20:14	Cool	Road	18:20:14	After
Site_7	Dingo	2019-02-09 19:35:22	2019-02-09 19:35:22	Warm	Road	19:35:22	After
Site_4	Red Fox	2019-07-28 22:08:57	2019-07-28 22:08:57	Cool	Road	22:08:57	After
Site_7	Dingo	2019-02-09 23:22:07	2019-02-09 23:22:07	Warm	Road	23:22:07	After
Site_6	Red Fox	2019-07-29 02:03:24	2019-07-29 02:03:24	Cool	Road	02:03:24	After
Site_2	Dingo	2019-02-10 07:27:01	2019-02-10 07:27:01	Warm	Road	07:27:01	After
Site_2	Dingo	2019-07-29 18:12:29	2019-07-29 18:12:29	Cool	Road	18:12:29	After
Site_7	Dingo	2019-02-10 18:41:33	2019-02-10 18:41:33	Warm	Road	18:41:33	After
Site_6	Red Fox	2019-07-29 19:03:18	2019-07-29 19:03:18	Cool	Road	19:03:18	After
Site_9	Dingo	2019-02-10 19:33:56	2019-02-10 19:33:56	Warm	Road	19:33:56	After
Site_9	Red Fox	2019-07-29 20:11:52	2019-07-29 20:11:52	Cool	Road	20:11:52	After
Site_4	Red Fox	2019-07-29 21:44:56	2019-07-29 21:44:56	Cool	Road	21:44:56	After
Site_1	Red Fox	2019-02-10 22:15:37	2019-02-10 22:15:37	Warm	Road	22:15:37	After
Site_6	Red Fox	2019-07-29 23:38:26	2019-07-29 23:38:26	Cool	Road	23:38:26	After
Site_1	Red Fox	2019-07-30 00:08:48	2019-07-30 00:08:48	Cool	Road	00:08:48	After
Site_4	Dingo	2019-07-30 04:01:21	2019-07-30 04:01:21	Cool	Road	04:01:21	After
Site_2	Dingo	2019-07-30 17:26:20	2019-07-30 17:26:20	Cool	Road	17:26:20	After
Site_4	Red Fox	2019-07-30 22:27:28	2019-07-30 22:27:28	Cool	Road	22:27:28	After
Site_6	Red Fox	2019-02-12 04:32:22	2019-02-12 04:32:22	Warm	Road	04:32:22	After
Site_10	Red Fox	2019-07-31 18:47:11	2019-07-31 18:47:11	Cool	Road	18:47:11	After
Site_4	Dingo	2019-02-12 19:35:15	2019-02-12 19:35:15	Warm	Road	19:35:15	After
Site_2	Dingo	2019-07-31 19:36:52	2019-07-31 19:36:52	Cool	Road	19:36:52	After
Site_1	Dingo	2019-02-12 21:49:51	2019-02-12 21:49:51	Warm	Road	21:49:51	After
Site_2	Dingo	2019-02-12 22:14:11	2019-02-12 22:14:11	Warm	Road	22:14:11	After
Site_4	Red Fox	2019-02-13 04:41:43	2019-02-13 04:41:43	Warm	Road	04:41:43	After
Site_8	Dingo	2019-02-13 05:56:49	2019-02-13 05:56:49	Warm	Road	05:56:49	After
Site_4	Dingo	2019-08-01 15:43:30	2019-08-01 15:43:30	Cool	Road	15:43:30	After
Site_6	Red Fox	2019-08-01 23:33:10	2019-08-01 23:33:10	Cool	Road	23:33:10	After
Site_1	Red Fox	2019-08-02 03:37:27	2019-08-02 03:37:27	Cool	Road	03:37:27	After
Site_8	Dingo	2019-02-14 08:10:30	2019-02-14 08:10:30	Warm	Road	08:10:30	After
Site_2	Dingo	2019-02-15 03:55:23	2019-02-15 03:55:23	Warm	Road	03:55:23	After
Site_9	Red Fox	2019-08-03 18:59:00	2019-08-03 18:59:00	Cool	Road	18:59:00	After
Site_2	Dingo	2019-08-03 21:50:22	2019-08-03 21:50:22	Cool	Road	21:50:22	After
Site_3	Red Fox	2019-08-04 02:24:30	2019-08-04 02:24:30	Cool	Road	02:24:30	After
Site_1	Dingo	2019-02-16 18:01:42	2019-02-16 18:01:42	Warm	Road	18:01:42	After
Site_1	Red Fox	2019-08-04 20:20:39	2019-08-04 20:20:39	Cool	Road	20:20:39	After
Site_2	Dingo	2019-02-16 20:52:34	2019-02-16 20:52:34	Warm	Road	20:52:34	After
Site_4	Red Fox	2019-08-04 21:42:14	2019-08-04 21:42:14	Cool	Road	21:42:14	After
Site_1	Dingo	2019-02-17 00:08:29	2019-02-17 00:08:29	Warm	Road	00:08:29	After
Site_4	Red Fox	2019-08-05 21:42:41	2019-08-05 21:42:41	Cool	Road	21:42:41	After
Site_3	Red Fox	2019-08-05 22:06:17	2019-08-05 22:06:17	Cool	Road	22:06:17	After
Site_9	Dingo	2019-08-06 07:48:23	2019-08-06 07:48:23	Cool	Road	07:48:23	After
Site_6	Red Fox	2019-08-06 09:14:21	2019-08-06 09:14:21	Cool	Road	09:14:21	After
Site_5	Red Fox	2019-08-06 18:09:08	2019-08-06 18:09:08	Cool	Road	18:09:08	After
Site_1	Dingo	2019-08-06 19:25:47	2019-08-06 19:25:47	Cool	Road	19:25:47	After
Site_1	Dingo	2019-08-06 21:04:17	2019-08-06 21:04:17	Cool	Road	21:04:17	After
Site_5	Red Fox	2019-08-07 01:39:57	2019-08-07 01:39:57	Cool	Road	01:39:57	After
Site_4	Dingo	2019-02-19 06:45:58	2019-02-19 06:45:58	Warm	Road	06:45:58	After
Site_3	Dingo	2019-02-19 07:00:50	2019-02-19 07:00:50	Warm	Road	07:00:50	After
Site_5	Dingo	2019-08-07 17:50:58	2019-08-07 17:50:58	Cool	Road	17:50:58	After
Site_4	Dingo	2019-02-20 00:37:17	2019-02-20 00:37:17	Warm	Road	00:37:17	After
Site_9	Dingo	2019-08-08 09:00:54	2019-08-08 09:00:54	Cool	Road	09:00:54	After
Site_9	Dingo	2019-02-20 23:44:38	2019-02-20 23:44:38	Warm	Road	23:44:38	After
Site_7	Dingo	2019-02-21 04:52:38	2019-02-21 04:52:38	Warm	Road	04:52:38	After
Site_8	Dingo	2019-08-09 20:18:42	2019-08-09 20:18:42	Cool	Road	20:18:42	After
Site_8	Dingo	2019-02-21 21:33:04	2019-02-21 21:33:04	Warm	Road	21:33:04	After
